# Supplementary material for: Population Differences in Transcript-Regulator Expression Quantitative Trait Loci
Source: PLoS One. 2012 Mar 27;7(3):e34286. doi: 10.1371/journal.pone.0034286 (PMC3313997; doi:10.1371/journal.pone.0034286)
Supplement: Table S1 — The TReQTLs for the CEU and YRI populations. Tab-delimited text file. (TXT) [file pone.0034286.s001.txt]

CEU Tagged SNP	CEU TReQTL p-value	TR ID	TR Symbol	YRI Tagged SNP	YRI TReQTL p-value	TR ID	TR Symbol
rs11021830	4.84E-07	T09314	STAT5B	rs11201443	7.69E-07	T08972	EAR2
rs642197	7.00E-07	T01491	IRF-2	rs7893985	5.88E-07	T00151	CP2--isoform1
rs12864587	2.61E-08	T05444	RFX5:RFXAP:RFXANK	rs16909324	7.94E-07	T09811	hsa-miR-125b
rs11157248	9.74E-07	T05324	LXR-alpha:RXR-alpha	rs16909324	7.27E-09	T09819	hsa-miR-125a
rs10143078	5.64E-07	T13796	TLS	rs1461397	4.42E-08	T05694	STAT3:STAT3
rs4619369	6.29E-07	T10852	HIF2A:ARNT	rs703572	7.44E-07	T10852	HIF2A:ARNT
rs8032450	6.81E-07	T10852	HIF2A:ARNT	rs2072547	3.08E-07	T14524	ZBP99
rs7181976	4.47E-07	T01767	MEF-2C	rs12876586	5.26E-07	T08520	TBP
rs9892100	9.09E-07	T09931	hsa-miR-7	rs17238405	7.13E-07	T01664	TR2-11
rs2240887	1.86E-07	T01814	pax6-isoform2	rs17238405	2.14E-07	T15913	RXR-alpha:NR1B1
rs3790904	8.12E-07	T04280	FOXP3	rs745637	5.98E-07	T05271	Smad3:MADH4
rs12120103	5.44E-07	T00081	alpha-CBF	rs870181	3.40E-07	T13796	TLS
rs17518182	5.44E-07	T00081	alpha-CBF	rs6507245	7.82E-07	T01313	ATF3
rs12409961	1.54E-07	T15791	gli3	rs9956949	1.86E-07	T08482	VDR
rs16858621	3.14E-09	T01803	CREMalpha	rs10753989	5.46E-07	T00558	NF-E2
rs16858621	4.26E-07	T09712	hsa-miR-15a	rs6681714	7.03E-07	T10911	lmx1b
rs7272098	5.02E-07	T10331	NRF-1	rs10797531	5.97E-07	T14942	hsa-miR-181b
rs1153303	6.61E-07	T04870	MafG	rs6069855	8.31E-07	T15206	N-Myc
rs1153307	6.61E-07	T04870	MafG	rs5758938	3.30E-07	T09837	hsa-miR-200a
rs2835446	7.98E-07	T01560	SREBP-2	rs7563844	8.57E-07	T01795	AhR
rs11686328	9.95E-07	T00902	XBP-1	rs2125904	2.56E-07	T00711	R1
rs9830073	1.82E-07	T09710	hsa-let-7e	rs2125904	2.56E-07	T00712	R2
rs9868022	1.82E-07	T09710	hsa-let-7e	rs4662739	9.02E-07	T10095	GABP-beta
rs6810001	1.82E-07	T09710	hsa-let-7e	rs289838	3.89E-07	T01931	RelB
rs17045959	1.82E-07	T09710	hsa-let-7e	rs16848653	8.58E-07	T04959	GKLFisoform1
rs745497	1.97E-07	T14645	hsa-miR-373	rs1983343	7.76E-07	T14316	c-Jun:c-Fos
rs13359021	5.47E-07	T09314	STAT5B	rs4076478	3.10E-08	T08618	RXR-alpha:PPARgamma
rs12664788	6.79E-07	T00902	XBP-1	rs6549604	5.49E-08	T04996	ZBP89
rs6940715	1.78E-07	T05444	RFX5:RFXAP:RFXANK	rs17048287	4.37E-07	T00368	HNF-1alpha-A
rs4354222	7.23E-08	T00498	alpha-enolase	rs294960	3.25E-07	T09819	hsa-miR-125a
rs868564	2.91E-07	T04996	ZBP89	rs9396736	2.92E-07	T05694	STAT3:STAT3
rs17710961	2.97E-07	T11264	CP2	rs6917584	9.66E-07	T09837	hsa-miR-200a
rs2450330	9.48E-07	T09327	Cdx-2	rs3819726	1.31E-07	T11264	CP2
rs10976414	7.63E-08	T14942	hsa-miR-181b	rs6570819	6.07E-07	T08465	C/EBPalpha
rs1888880	8.08E-07	T10852	HIF2A:ARNT	rs597619	3.55E-07	T02284	ctcf
rs928033	8.08E-07	T10852	HIF2A:ARNT	rs17483163	5.33E-07	T09725	hsa-miR-101
				rs2588116	9.08E-08	T00625	ZEB
				rs11782220	8.44E-07	T00910	YB-1
				rs2915499	6.40E-07	T01814	pax6-isoform2
