# Supplementary material for: Population Differences in Transcript-Regulator Expression Quantitative Trait Loci
Source: PLoS One. 2012 Mar 27;7(3):e34286. doi: 10.1371/journal.pone.0034286 (PMC3313997; doi:10.1371/journal.pone.0034286)
Supplement: Table S2 — Gene Ontology biological process subtrees from the CEU TReQTLs. Tab-delimited text file. (TXT) [file pone.0034286.s002.txt]

Population	Transregulator ID	SNP	Gene Accession	p-value	GO cohesion score	weighted GO cohesion score	Adjusted Cohesion Score	Number of GO Terms	Number of Edges	Number of Possible Edges	Number of Paths	Ave. Number of Paths per GO Term	Max Number of Paths for Term	ID of GO Term with Maximum Number of Paths	GO Term
CEU	T09314	rs10045099	NM_012448	0.000000547	0.00689869287924393	0.0863994044831176	0.000914249157890733	617	1311	190036	20953	33.9594813614263	1717	GO:0010553	negative regulation of gene-specific transcription from RNA polymerase II promoter
CEU	T09314	rs10067620	NM_012448	0.000000547	0.00689869287924393	0.0863994044831176	0.000914249157890733	617	1311	190036	20953	33.9594813614263	1717	GO:0010553	negative regulation of gene-specific transcription from RNA polymerase II promoter
CEU	T09314	rs10077860	NM_012448	0.000000547	0.00689869287924393	0.0863994044831176	0.000914249157890733	617	1311	190036	20953	33.9594813614263	1717	GO:0010553	negative regulation of gene-specific transcription from RNA polymerase II promoter
CEU	T10852	rs10101205	NM_001430	0.000000228	0.0257941246716026	0.342652513266755	0.0022607986493292	159	324	12561	5307	33.377358490566	722	GO:0000122	negative regulation of transcription from RNA polymerase II promoter
CEU	T10852	rs10101205	NM_001668	0.000000228	0.0205269992878388	0.272683333330801	0.00235979708489506	219	490	23871	7676	35.0502283105023	722	GO:0000122	negative regulation of transcription from RNA polymerase II promoter
CEU	T04870	rs1012999	NM_002359	0.000000661	0.0379077284748751	0.468524250206496	0.109620417051778	83	129	3403	433	5.21686746987952	68	GO:0006750	glutathione biosynthetic process
CEU	T13796	rs10143078	NM_004960	0.000000564	0.0244565217391304	0.30564395687038	0.00319170630056144	161	315	12880	3645	22.639751552795	681	GO:0045944	positive regulation of transcription from RNA polymerase II promoter
CEU	T11264	rs1020344	NM_005653	0.000000297	0.0194208227993565	0.253528880732105	0.00280513035472575	229	507	26106	7464	32.5938864628821	635	GO:0043193	positive regulation of gene-specific transcription
CEU	T04996	rs10211	BC050260	0.000000715	0.0576576576576577	0.708692636621137	0.0020510119657886	75	160	2775	2692	35.8933333333333	722	GO:0000122	negative regulation of transcription from RNA polymerase II promoter
CEU	T04996	rs10229552	BC050260	0.000000291	0.0576576576576577	0.753713240909733	0.00218130511874583	75	160	2775	2692	35.8933333333333	722	GO:0000122	negative regulation of transcription from RNA polymerase II promoter
CEU	T10852	rs1023047	NM_001430	0.000000808	0.0302462192225972	0.368555543230234	0.00274582433488142	127	242	8001	3179	25.0314960629921	681	GO:0045944	positive regulation of transcription from RNA polymerase II promoter
CEU	T10852	rs1023047	NM_001668	0.000000808	0.0244568590937306	0.2980111637312	0.00315142155110468	180	394	16110	4825	26.8055555555556	635	GO:0043193	positive regulation of gene-specific transcription
CEU	T04996	rs10242455	BC050260	0.000000291	0.0576576576576577	0.753713240909733	0.00218130511874583	75	160	2775	2692	35.8933333333333	722	GO:0000122	negative regulation of transcription from RNA polymerase II promoter
CEU	T04996	rs10282706	BC050260	0.000000491	0.0564912280701754	0.712797108609265	0.00211748119898779	76	161	2850	2693	35.4342105263158	722	GO:0000122	negative regulation of transcription from RNA polymerase II promoter
CEU	T00498	rs1029741	NM_001428	0.0000000115	0.0392869505019038	0.623821941931371	0.00347394734010314	108	227	5778	2901	26.8611111111111	722	GO:0000122	negative regulation of transcription from RNA polymerase II promoter
CEU	T02689	rs10418303	NM_005257	0.000000587	0.0230917608156517	0.287786237043511	0.000576629346009161	191	419	18145	10604	55.5183246073298	1717	GO:0010553	negative regulation of gene-specific transcription from RNA polymerase II promoter
CEU	T08258	rs10424732	NM_003367	0.000000397	0.0122098146050242	0.156315162320686	0.000489210339863158	334	679	55611	16449	49.248502994012	2167	GO:0000432	positive regulation of transcription from RNA polymerase II promoter by glucose
CEU	T08258	rs10424732	NM_007122	0.000000397	0.0107094474153298	0.13710683292466	0.000528914038833119	375	751	70125	16822	44.8586666666667	2167	GO:0000432	positive regulation of transcription from RNA polymerase II promoter by glucose
CEU	T08258	rs10426856	NM_003367	0.000000397	0.0122098146050242	0.156315162320686	0.000489210339863158	334	679	55611	16449	49.248502994012	2167	GO:0000432	positive regulation of transcription from RNA polymerase II promoter by glucose
CEU	T08258	rs10426856	NM_007122	0.000000397	0.0107094474153298	0.13710683292466	0.000528914038833119	375	751	70125	16822	44.8586666666667	2167	GO:0000432	positive regulation of transcription from RNA polymerase II promoter by glucose
CEU	T15147	rs10454495	MIMAT0000267	0.000000151	NA	NA	NA	NA	NA	NA	NA	NA	NA	NA	NA
CEU	T00081	rs10487982	NA	0.000000544	0.018893217711868	0.236709387644935	0.000601255678977134	219	451	23871	10997	50.2146118721461	1717	GO:0010553	negative regulation of gene-specific transcription from RNA polymerase II promoter
CEU	T05444	rs10510033	NM_000449	0.000000923	0.0442982456140351	0.534661954558231	0.00228786975372385	96	202	4560	2983	31.0729166666667	722	GO:0000122	negative regulation of transcription from RNA polymerase II promoter
CEU	T05444	rs10510033	NM_000538	0.000000923	0.0476190476190476	0.574742695140389	0.0368077321814119	78	143	3003	760	9.74358974358974	125	GO:0006355	regulation of transcription, DNA-dependent
CEU	T05444	rs10510033	NM_003721	0.000000923	0.0476190476190476	0.574742695140389	0.0368077321814119	78	143	3003	760	9.74358974358974	125	GO:0006355	regulation of transcription, DNA-dependent
CEU	T00255	rs10510093	NA	0.000000909	0.013481449525453	0.162894632139183	0.000705921911189494	305	625	46360	12502	40.9901639344262	1717	GO:0010553	negative regulation of gene-specific transcription from RNA polymerase II promoter
CEU	T09710	rs10780000	MIMAT0000066	0.0000000212	0.0378648874061718	0.581124857237422	0.00267794577871631	110	227	5995	3274	29.7636363636364	802	GO:0032876	negative regulation of DNA endoreduplication
CEU	T00081	rs10787469	NA	0.000000741	0.018893217711868	0.231637718419951	0.000588373342734563	219	451	23871	10997	50.2146118721461	1717	GO:0010553	negative regulation of gene-specific transcription from RNA polymerase II promoter
CEU	T00255	rs10886925	NA	0.000000909	0.013481449525453	0.162894632139183	0.000705921911189494	305	625	46360	12502	40.9901639344262	1717	GO:0010553	negative regulation of gene-specific transcription from RNA polymerase II promoter
CEU	T00255	rs10886927	NA	0.000000909	0.013481449525453	0.162894632139183	0.000705921911189494	305	625	46360	12502	40.9901639344262	1717	GO:0010553	negative regulation of gene-specific transcription from RNA polymerase II promoter
CEU	T14942	rs10976413	MI0000270	0.0000000763	0.147619047619048	2.10134989831808	3.59184226805532	21	31	210	43	2.04761904761905	6	GO:0007268	synaptic transmission
CEU	T14942	rs10976413	MI0000683	0.0000000763	0.147619047619048	2.10134989831808	3.59184226805532	21	31	210	43	2.04761904761905	6	GO:0007268	synaptic transmission
CEU	T14942	rs10976414	MI0000270	0.0000000763	0.147619047619048	2.10134989831808	3.59184226805532	21	31	210	43	2.04761904761905	6	GO:0007268	synaptic transmission
CEU	T14942	rs10976414	MI0000683	0.0000000763	0.147619047619048	2.10134989831808	3.59184226805532	21	31	210	43	2.04761904761905	6	GO:0007268	synaptic transmission
CEU	T09314	rs11021829	NM_012448	0.000000484	0.00850542153996101	0.107426104578509	0.000874799434998076	513	1117	131328	18822	36.6900584795322	1717	GO:0010553	negative regulation of gene-specific transcription from RNA polymerase II promoter
CEU	T09314	rs11021830	NM_012448	0.000000484	0.00850542153996101	0.107426104578509	0.000874799434998076	513	1117	131328	18822	36.6900584795322	1717	GO:0010553	negative regulation of gene-specific transcription from RNA polymerase II promoter
CEU	T09568	rs11050260	NM_000458	0.000000164	0.0264330047462578	0.35870412953731	0.000507118991320992	166	362	13695	11352	68.3855421686747	1717	GO:0010553	negative regulation of gene-specific transcription from RNA polymerase II promoter
CEU	T09568	rs11050260	NM_000545	0.000000164	0.025151069737057	0.341307871109147	0.00520538904149225	157	308	12246	3169	20.1847133757962	510	GO:0045893	positive regulation of transcription, DNA-dependent
CEU	T05324	rs11157248	NM_002957	0.000000974	0.00565725355086501	0.0680164923740282	0.000815906184637427	773	1688	298378	29011	37.5304010349289	1717	GO:0010553	negative regulation of gene-specific transcription from RNA polymerase II promoter
CEU	T05324	rs11157248	NM_005693	0.000000974	0.005484927080233	0.0659446315372812	0.000861798974137172	812	1806	329266	30858	38.0024630541872	1635	GO:0010552	positive regulation of gene-specific transcription from RNA polymerase II promoter
CEU	T00081	rs11163658	NA	0.000000544	0.018893217711868	0.236709387644935	0.000601255678977134	219	451	23871	10997	50.2146118721461	1717	GO:0010553	negative regulation of gene-specific transcription from RNA polymerase II promoter
CEU	T00081	rs11163665	NA	0.000000544	0.018893217711868	0.236709387644935	0.000601255678977134	219	451	23871	10997	50.2146118721461	1717	GO:0010553	negative regulation of gene-specific transcription from RNA polymerase II promoter
CEU	T04870	rs1153303	NM_002359	0.000000661	0.0379077284748751	0.468524250206496	0.109620417051778	83	129	3403	433	5.21686746987952	68	GO:0006750	glutathione biosynthetic process
CEU	T04870	rs1153307	NM_002359	0.000000661	0.0379077284748751	0.468524250206496	0.109620417051778	83	129	3403	433	5.21686746987952	68	GO:0006750	glutathione biosynthetic process
CEU	T04870	rs1153321	NM_002359	0.000000661	0.0379077284748751	0.468524250206496	0.109620417051778	83	129	3403	433	5.21686746987952	68	GO:0006750	glutathione biosynthetic process
CEU	T10852	rs11664730	NM_001430	0.0000000377	0.0296753875968992	0.440599895639433	0.00338358057730008	129	245	8256	3182	24.6666666666667	681	GO:0045944	positive regulation of transcription from RNA polymerase II promoter
CEU	T10852	rs11664730	NM_001668	0.0000000377	0.0241029688543501	0.357864426442632	0.00386652051402442	182	397	16471	4828	26.5274725274725	635	GO:0043193	positive regulation of gene-specific transcription
CEU	T00902	rs11686328	M31627	0.000000995	0.666666666666667	8.0029025590057	12.8046440944091	4	4	6	5	1.25	2	GO:0006955	immune response
CEU	T04953	rs11692860	NM_002097	0.000000894	0.0271000348553503	0.32783792813776	0.0209061105913676	152	311	11476	2448	16.1052631578947	148	GO:0006357	regulation of transcription from RNA polymerase II promoter
CEU	T06135	rs11708301	NM_003722	0.00000025	0.0119441034840903	0.157711375489187	0.000949098592144657	357	759	63546	12953	36.2829131652661	1635	GO:0010552	positive regulation of gene-specific transcription from RNA polymerase II promoter
CEU	T06135	rs11713023	NM_003722	0.0000000352	0.0119441034840903	0.178049731483338	0.00107149372680576	357	759	63546	12953	36.2829131652661	1635	GO:0010552	positive regulation of gene-specific transcription from RNA polymerase II promoter
CEU	T05444	rs11771757	NM_000449	0.000000917	0.0502539427960438	0.606829492057758	0.00227688756545247	87	188	3741	2794	32.1149425287356	722	GO:0000122	negative regulation of transcription from RNA polymerase II promoter
CEU	T05444	rs11771757	NM_000538	0.000000917	0.0941176470588235	1.13649518387388	0.299206232590909	35	56	595	141	4.02857142857143	33	GO:0016079	synaptic vesicle exocytosis
CEU	T05444	rs11771757	NM_003721	0.000000917	0.0941176470588235	1.13649518387388	0.299206232590909	35	56	595	141	4.02857142857143	33	GO:0016079	synaptic vesicle exocytosis
CEU	T04953	rs11893286	NM_002097	0.00000098	0.0271000348553503	0.325675965573307	0.0207682429909846	152	311	11476	2448	16.1052631578947	148	GO:0006357	regulation of transcription from RNA polymerase II promoter
CEU	T14869	rs11919418	MI0000466	0.000000843	0.0470616340181558	0.571720959292368	0.0023434545645597	92	197	4186	2860	31.0869565217391	722	GO:0000122	negative regulation of transcription from RNA polymerase II promoter
CEU	T14869	rs11919418	MI0000467	0.000000843	0.0470616340181558	0.571720959292368	0.0023434545645597	92	197	4186	2860	31.0869565217391	722	GO:0000122	negative regulation of transcription from RNA polymerase II promoter
CEU	T14869	rs11919418	MI0000468	0.000000843	0.0470616340181558	0.571720959292368	0.0023434545645597	92	197	4186	2860	31.0869565217391	722	GO:0000122	negative regulation of transcription from RNA polymerase II promoter
CEU	T09314	rs11954917	NM_012448	0.000000547	0.00689869287924393	0.0863994044831176	0.000914249157890733	617	1311	190036	20953	33.9594813614263	1717	GO:0010553	negative regulation of gene-specific transcription from RNA polymerase II promoter
CEU	T01767	rs12101337	NM_002397	0.000000962	0.0238684694978734	0.28722480453422	0.000461689251513469	178	376	15753	11480	64.4943820224719	1717	GO:0010553	negative regulation of gene-specific transcription from RNA polymerase II promoter
CEU	T00081	rs12120103	NA	0.000000544	0.018893217711868	0.236709387644935	0.000601255678977134	219	451	23871	10997	50.2146118721461	1717	GO:0010553	negative regulation of gene-specific transcription from RNA polymerase II promoter
CEU	T00081	rs12146035	NA	0.000000544	0.018893217711868	0.236709387644935	0.000601255678977134	219	451	23871	10997	50.2146118721461	1717	GO:0010553	negative regulation of gene-specific transcription from RNA polymerase II promoter
CEU	T00255	rs12220114	NA	0.000000909	0.013481449525453	0.162894632139183	0.000705921911189494	305	625	46360	12502	40.9901639344262	1717	GO:0010553	negative regulation of gene-specific transcription from RNA polymerase II promoter
CEU	T05444	rs12358707	NM_000449	0.000000923	0.0442982456140351	0.534661954558231	0.00228786975372385	96	202	4560	2983	31.0729166666667	722	GO:0000122	negative regulation of transcription from RNA polymerase II promoter
CEU	T05444	rs12358707	NM_000538	0.000000923	0.0476190476190476	0.574742695140389	0.0368077321814119	78	143	3003	760	9.74358974358974	125	GO:0006355	regulation of transcription, DNA-dependent
CEU	T05444	rs12358707	NM_003721	0.000000923	0.0476190476190476	0.574742695140389	0.0368077321814119	78	143	3003	760	9.74358974358974	125	GO:0006355	regulation of transcription, DNA-dependent
CEU	T00081	rs12405566	NA	0.000000544	0.018893217711868	0.236709387644935	0.000601255678977134	219	451	23871	10997	50.2146118721461	1717	GO:0010553	negative regulation of gene-specific transcription from RNA polymerase II promoter
CEU	T15791	rs12409961	NM_000168	0.000000154	0.00744144865822038	0.101389429582171	0.00134125156718243	534	1059	142311	13184	24.689138576779	1635	GO:0010552	positive regulation of gene-specific transcription from RNA polymerase II promoter
CEU	T00902	rs12578202	M31627	0.000000955	0.0768136557610242	0.924835897395385	0.787883796955123	38	54	703	113	2.97368421052632	15	GO:0001525	angiogenesis
CEU	T14869	rs12632110	MI0000466	0.000000843	0.0399551904406273	0.485389432050151	0.00240696110470219	104	214	5356	3021	29.0480769230769	722	GO:0000122	negative regulation of transcription from RNA polymerase II promoter
CEU	T14869	rs12632110	MI0000467	0.000000843	0.0399551904406273	0.485389432050151	0.00240696110470219	104	214	5356	3021	29.0480769230769	722	GO:0000122	negative regulation of transcription from RNA polymerase II promoter
CEU	T14869	rs12632110	MI0000468	0.000000843	0.0399551904406273	0.485389432050151	0.00240696110470219	104	214	5356	3021	29.0480769230769	722	GO:0000122	negative regulation of transcription from RNA polymerase II promoter
CEU	T14869	rs12637671	MI0000466	0.000000843	0.0399551904406273	0.485389432050151	0.00240696110470219	104	214	5356	3021	29.0480769230769	722	GO:0000122	negative regulation of transcription from RNA polymerase II promoter
CEU	T14869	rs12637671	MI0000467	0.000000843	0.0399551904406273	0.485389432050151	0.00240696110470219	104	214	5356	3021	29.0480769230769	722	GO:0000122	negative regulation of transcription from RNA polymerase II promoter
CEU	T14869	rs12637671	MI0000468	0.000000843	0.0399551904406273	0.485389432050151	0.00240696110470219	104	214	5356	3021	29.0480769230769	722	GO:0000122	negative regulation of transcription from RNA polymerase II promoter
CEU	T01991	rs12638795	NM_005253	0.000000563	0.0208610151474887	0.260741478078219	0.000810123972469239	213	471	22578	8931	41.9295774647887	1635	GO:0010552	positive regulation of gene-specific transcription from RNA polymerase II promoter
CEU	T09314	rs12653875	NM_012448	0.000000547	0.00689869287924393	0.0863994044831176	0.000914249157890733	617	1311	190036	20953	33.9594813614263	1717	GO:0010553	negative regulation of gene-specific transcription from RNA polymerase II promoter
CEU	T09314	rs12656915	NM_012448	0.000000547	0.00689869287924393	0.0863994044831176	0.000914249157890733	617	1311	190036	20953	33.9594813614263	1717	GO:0010553	negative regulation of gene-specific transcription from RNA polymerase II promoter
CEU	T09314	rs12658337	NM_012448	0.000000547	0.00689869287924393	0.0863994044831176	0.000914249157890733	617	1311	190036	20953	33.9594813614263	1717	GO:0010553	negative regulation of gene-specific transcription from RNA polymerase II promoter
CEU	T00902	rs12664788	M31627	0.000000679	0.666666666666667	8.22417363429266	13.1586778148683	4	4	6	5	1.25	2	GO:0006955	immune response
CEU	T02758	rs12740482	AB307703	0.000000131	0.0159834245967145	0.220019150531057	0.00117490797292467	233	432	27028	6218	26.68669527897	1635	GO:0010552	positive regulation of gene-specific transcription from RNA polymerase II promoter
CEU	T00081	rs12754211	NA	0.000000544	0.018893217711868	0.236709387644935	0.000601255678977134	219	451	23871	10997	50.2146118721461	1717	GO:0010553	negative regulation of gene-specific transcription from RNA polymerase II promoter
CEU	T05444	rs12864587	NM_000449	0.0000000261	0.0902356902356902	1.36857935625141	0.00215888791627409	55	134	1485	2656	48.2909090909091	722	GO:0000122	negative regulation of transcription from RNA polymerase II promoter
CEU	T05444	rs12864587	NM_000538	0.0000000261	NA	NA	NA	NA	NA	NA	NA	NA	NA	NA	NA
CEU	T05444	rs12864587	NM_003721	0.0000000261	NA	NA	NA	NA	NA	NA	NA	NA	NA	NA	NA
CEU	T04870	rs1297115	NM_002359	0.000000661	0.0379077284748751	0.468524250206496	0.109620417051778	83	129	3403	433	5.21686746987952	68	GO:0006750	glutathione biosynthetic process
CEU	T04953	rs12988463	NM_002097	0.000000894	0.0271000348553503	0.32783792813776	0.0209061105913676	152	311	11476	2448	16.1052631578947	148	GO:0006357	regulation of transcription from RNA polymerase II promoter
CEU	T04953	rs12992336	NM_002097	0.000000894	0.0271000348553503	0.32783792813776	0.0209061105913676	152	311	11476	2448	16.1052631578947	148	GO:0006357	regulation of transcription from RNA polymerase II promoter
CEU	T04953	rs13007665	NM_002097	0.000000517	0.0271000348553503	0.340729250801287	0.0217281857515041	152	311	11476	2448	16.1052631578947	148	GO:0006357	regulation of transcription from RNA polymerase II promoter
CEU	T04953	rs13010955	NM_002097	0.000000894	0.0271000348553503	0.32783792813776	0.0209061105913676	152	311	11476	2448	16.1052631578947	148	GO:0006357	regulation of transcription from RNA polymerase II promoter
CEU	T04953	rs13016238	NM_002097	0.000000625	0.0271000348553503	0.336263735553502	0.0214434213981301	152	311	11476	2448	16.1052631578947	148	GO:0006357	regulation of transcription from RNA polymerase II promoter
CEU	T08286	rs13099844	NM_002957	0.00000034	0.0233825944170772	0.302501609922228	0.000520250921666298	175	356	15225	10371	59.2628571428571	1717	GO:0010553	negative regulation of gene-specific transcription from RNA polymerase II promoter
CEU	T08286	rs13099844	NM_005036	0.00000034	0.0243415371329879	0.314907492272662	0.000459241521002445	193	451	18528	14876	77.0777202072539	1717	GO:0010553	negative regulation of gene-specific transcription from RNA polymerase II promoter
CEU	T10852	rs1328737	NM_001430	0.000000051	0.0302462192225972	0.441136862238295	0.00328657200684257	127	242	8001	3179	25.0314960629921	681	GO:0045944	positive regulation of transcription from RNA polymerase II promoter
CEU	T10852	rs1328737	NM_001668	0.000000051	0.0244568590937306	0.356699857308183	0.00377204532717069	180	394	16110	4825	26.8055555555556	635	GO:0043193	positive regulation of gene-specific transcription
CEU	T10852	rs1328738	NM_001430	0.000000808	0.0302462192225972	0.368555543230234	0.00274582433488142	127	242	8001	3179	25.0314960629921	681	GO:0045944	positive regulation of transcription from RNA polymerase II promoter
CEU	T10852	rs1328738	NM_001668	0.000000808	0.0244568590937306	0.2980111637312	0.00315142155110468	180	394	16110	4825	26.8055555555556	635	GO:0043193	positive regulation of gene-specific transcription
CEU	T10852	rs1328744	NM_001430	0.000000808	0.0302462192225972	0.368555543230234	0.00274582433488142	127	242	8001	3179	25.0314960629921	681	GO:0045944	positive regulation of transcription from RNA polymerase II promoter
CEU	T10852	rs1328744	NM_001668	0.000000808	0.0244568590937306	0.2980111637312	0.00315142155110468	180	394	16110	4825	26.8055555555556	635	GO:0043193	positive regulation of gene-specific transcription
CEU	T10852	rs1328745	NM_001430	0.000000808	0.0302462192225972	0.368555543230234	0.00274582433488142	127	242	8001	3179	25.0314960629921	681	GO:0045944	positive regulation of transcription from RNA polymerase II promoter
CEU	T10852	rs1328745	NM_001668	0.000000808	0.0244568590937306	0.2980111637312	0.00315142155110468	180	394	16110	4825	26.8055555555556	635	GO:0043193	positive regulation of gene-specific transcription
CEU	T10852	rs1328746	NM_001430	0.000000808	0.0302462192225972	0.368555543230234	0.00274582433488142	127	242	8001	3179	25.0314960629921	681	GO:0045944	positive regulation of transcription from RNA polymerase II promoter
CEU	T10852	rs1328746	NM_001668	0.000000808	0.0244568590937306	0.2980111637312	0.00315142155110468	180	394	16110	4825	26.8055555555556	635	GO:0043193	positive regulation of gene-specific transcription
CEU	T14942	rs13290529	MI0000270	0.0000000782	0.147619047619048	2.09819610147757	3.58645147578142	21	31	210	43	2.04761904761905	6	GO:0007268	synaptic transmission
CEU	T14942	rs13290529	MI0000683	0.0000000782	0.147619047619048	2.09819610147757	3.58645147578142	21	31	210	43	2.04761904761905	6	GO:0007268	synaptic transmission
CEU	T08618	rs1331584	NM_002957	0.000000856	0.0233825944170772	0.283749010151059	0.000487999664170187	175	356	15225	10371	59.2628571428571	1717	GO:0010553	negative regulation of gene-specific transcription from RNA polymerase II promoter
CEU	T08618	rs1331584	NM_138712	0.000000856	0.0146195268146488	0.177408724991774	0.000652365670153103	287	600	41041	13046	45.4564459930314	1717	GO:0010553	negative regulation of gene-specific transcription from RNA polymerase II promoter
CEU	T09710	rs13320428	MIMAT0000066	0.000000182	0.0378648874061718	0.510413276039162	0.00235209191440833	110	227	5995	3274	29.7636363636364	802	GO:0032876	negative regulation of DNA endoreduplication
CEU	T02689	rs13345832	NM_005257	0.000000587	0.0230917608156517	0.287786237043511	0.000576629346009161	191	419	18145	10604	55.5183246073298	1717	GO:0010553	negative regulation of gene-specific transcription from RNA polymerase II promoter
CEU	T09314	rs13359021	NM_012448	0.000000547	0.00689869287924393	0.0863994044831176	0.000914249157890733	617	1311	190036	20953	33.9594813614263	1717	GO:0010553	negative regulation of gene-specific transcription from RNA polymerase II promoter
CEU	T04280	rs1342128	NM_014009	0.000000812	0.00849868018088684	0.103521470934179	0.000625653939860913	542	1246	146611	28309	52.2306273062731	1717	GO:0010553	negative regulation of gene-specific transcription from RNA polymerase II promoter
CEU	T04996	rs1357319	BC050260	0.000000715	0.0576576576576577	0.708692636621137	0.0020510119657886	75	160	2775	2692	35.8933333333333	722	GO:0000122	negative regulation of transcription from RNA polymerase II promoter
CEU	T15286	rs1382606	NM_005225	0.000000159	0.034620672415948	0.470744406090047	0.00217905451135136	127	277	8001	4826	38	722	GO:0000122	negative regulation of transcription from RNA polymerase II promoter
CEU	T15286	rs1382606	NM_007111	0.000000159	0.272727272727273	3.70832884127975	2.21038320095985	11	15	55	29	2.63636363636364	7	GO:0000080	G1 phase of mitotic cell cycle
CEU	T10852	rs1410708	NM_001430	0.000000808	0.0302462192225972	0.368555543230234	0.00274582433488142	127	242	8001	3179	25.0314960629921	681	GO:0045944	positive regulation of transcription from RNA polymerase II promoter
CEU	T10852	rs1410708	NM_001668	0.000000808	0.0244568590937306	0.2980111637312	0.00315142155110468	180	394	16110	4825	26.8055555555556	635	GO:0043193	positive regulation of gene-specific transcription
CEU	T00081	rs1454864	NA	0.000000646	0.018893217711868	0.233889249246719	0.000594092362624121	219	451	23871	10997	50.2146118721461	1717	GO:0010553	negative regulation of gene-specific transcription from RNA polymerase II promoter
CEU	T14645	rs1472234	MIMAT0000726	0.000000893	0.0147841513897102	0.178863055621273	0.0100469755953346	267	525	35511	4029	15.0898876404494	315	GO:0050731	positive regulation of peptidyl-tyrosine phosphorylation
CEU	T10852	rs1481024	NM_001430	0.000000609	0.0257941246716026	0.320640712871101	0.00211556624426274	159	324	12561	5307	33.377358490566	722	GO:0000122	negative regulation of transcription from RNA polymerase II promoter
CEU	T10852	rs1481024	NM_001668	0.000000609	0.0205269992878388	0.255166312815541	0.00220820507726102	219	490	23871	7676	35.0502283105023	722	GO:0000122	negative regulation of transcription from RNA polymerase II promoter
CEU	T04996	rs15524	BC050260	0.000000491	0.0576576576576577	0.727514927034469	0.00210548514762572	75	160	2775	2692	35.8933333333333	722	GO:0000122	negative regulation of transcription from RNA polymerase II promoter
CEU	T10852	rs1560693	NM_001430	0.0000000677	0.0302462192225972	0.433695173647843	0.00323112969970704	127	242	8001	3179	25.0314960629921	681	GO:0045944	positive regulation of transcription from RNA polymerase II promoter
CEU	T10852	rs1560693	NM_001668	0.0000000677	0.0244568590937306	0.350682565429926	0.00370841340457087	180	394	16110	4825	26.8055555555556	635	GO:0043193	positive regulation of gene-specific transcription
CEU	T09895	rs1603999	NM_005524	0.000000261	0.0164555308867703	0.216665350940414	0.000701598863705319	248	504	30628	11062	44.6048387096774	1717	GO:0010553	negative regulation of gene-specific transcription from RNA polymerase II promoter
CEU	T09895	rs1604001	NM_005524	0.000000812	0.0164555308867703	0.200442977749931	0.000649068089644557	248	504	30628	11062	44.6048387096774	1717	GO:0010553	negative regulation of gene-specific transcription from RNA polymerase II promoter
CEU	T01803	rs16858621	BC066342	0.00000000314	0.0297122724603641	0.505291086092185	0.0196628125361179	131	253	8515	1750	13.3587786259542	252	GO:0045941	positive regulation of transcription
CEU	T09712	rs16858621	MI0000069	0.000000426	NA	NA	NA	NA	NA	NA	NA	NA	NA	NA	NA
CEU	T08197	rs16929997	NM_001455	0.000000784	0.0258128078817734	0.315209692921513	0.000647642901619428	175	393	15225	8681	49.6057142857143	1717	GO:0010553	negative regulation of gene-specific transcription from RNA polymerase II promoter
CEU	T09710	rs17045959	MIMAT0000066	0.000000182	0.0378648874061718	0.510413276039162	0.00235209191440833	110	227	5995	3274	29.7636363636364	802	GO:0032876	negative regulation of DNA endoreduplication
CEU	T10852	rs17181419	NM_001430	0.000000808	0.0302462192225972	0.368555543230234	0.00274582433488142	127	242	8001	3179	25.0314960629921	681	GO:0045944	positive regulation of transcription from RNA polymerase II promoter
CEU	T10852	rs17181419	NM_001668	0.000000808	0.0244568590937306	0.2980111637312	0.00315142155110468	180	394	16110	4825	26.8055555555556	635	GO:0043193	positive regulation of gene-specific transcription
CEU	T10852	rs17181440	NM_001430	0.000000808	0.0302462192225972	0.368555543230234	0.00274582433488142	127	242	8001	3179	25.0314960629921	681	GO:0045944	positive regulation of transcription from RNA polymerase II promoter
CEU	T10852	rs17181440	NM_001668	0.000000808	0.0244568590937306	0.2980111637312	0.00315142155110468	180	394	16110	4825	26.8055555555556	635	GO:0043193	positive regulation of gene-specific transcription
CEU	T10852	rs17181656	NM_001430	0.000000808	0.0302462192225972	0.368555543230234	0.00274582433488142	127	242	8001	3179	25.0314960629921	681	GO:0045944	positive regulation of transcription from RNA polymerase II promoter
CEU	T10852	rs17181656	NM_001668	0.000000808	0.0244568590937306	0.2980111637312	0.00315142155110468	180	394	16110	4825	26.8055555555556	635	GO:0043193	positive regulation of gene-specific transcription
CEU	T10852	rs17182241	NM_001430	0.000000808	0.0302462192225972	0.368555543230234	0.00274582433488142	127	242	8001	3179	25.0314960629921	681	GO:0045944	positive regulation of transcription from RNA polymerase II promoter
CEU	T10852	rs17182241	NM_001668	0.000000808	0.0244568590937306	0.2980111637312	0.00315142155110468	180	394	16110	4825	26.8055555555556	635	GO:0043193	positive regulation of gene-specific transcription
CEU	T10852	rs17266010	NM_001430	0.000000808	0.0302462192225972	0.368555543230234	0.00274582433488142	127	242	8001	3179	25.0314960629921	681	GO:0045944	positive regulation of transcription from RNA polymerase II promoter
CEU	T10852	rs17266010	NM_001668	0.000000808	0.0244568590937306	0.2980111637312	0.00315142155110468	180	394	16110	4825	26.8055555555556	635	GO:0043193	positive regulation of gene-specific transcription
CEU	T04280	rs17472107	NM_014009	0.000000534	0.00849868018088684	0.106615241608644	0.000644351798324838	542	1246	146611	28309	52.2306273062731	1717	GO:0010553	negative regulation of gene-specific transcription from RNA polymerase II promoter
CEU	T04280	rs17472472	NM_014009	0.000000886	0.00849868018088684	0.102877650142605	0.000621762872518284	542	1246	146611	28309	52.2306273062731	1717	GO:0010553	negative regulation of gene-specific transcription from RNA polymerase II promoter
CEU	T00081	rs17518182	NA	0.000000544	0.018893217711868	0.236709387644935	0.000601255678977134	219	451	23871	10997	50.2146118721461	1717	GO:0010553	negative regulation of gene-specific transcription from RNA polymerase II promoter
CEU	T14942	rs17543080	MI0000270	0.0000000763	0.147619047619048	2.10134989831808	3.59184226805532	21	31	210	43	2.04761904761905	6	GO:0007268	synaptic transmission
CEU	T14942	rs17543080	MI0000683	0.0000000763	0.147619047619048	2.10134989831808	3.59184226805532	21	31	210	43	2.04761904761905	6	GO:0007268	synaptic transmission
CEU	T00910	rs17586344	NM_004559	0.000000795	0.0100872410032715	0.123056933609439	0.00454155360323701	393	777	77028	7554	19.2213740458015	554	GO:0035413	positive regulation of catenin import into nucleus
CEU	T11264	rs17710908	NM_005653	0.000000297	0.0194208227993565	0.253528880732105	0.00280513035472575	229	507	26106	7464	32.5938864628821	635	GO:0043193	positive regulation of gene-specific transcription
CEU	T11264	rs17710961	NM_005653	0.000000297	0.0194208227993565	0.253528880732105	0.00280513035472575	229	507	26106	7464	32.5938864628821	635	GO:0043193	positive regulation of gene-specific transcription
CEU	T11264	rs17783633	NM_005653	0.000000297	0.0194208227993565	0.253528880732105	0.00280513035472575	229	507	26106	7464	32.5938864628821	635	GO:0043193	positive regulation of gene-specific transcription
CEU	T09327	rs1825629	NM_001265	0.000000948	0.038001638001638	0.457782298357926	0.00262679869024994	111	232	6105	2974	26.7927927927928	722	GO:0000122	negative regulation of transcription from RNA polymerase II promoter
CEU	T10852	rs1854360	NM_001430	0.000000808	0.0302462192225972	0.368555543230234	0.00274582433488142	127	242	8001	3179	25.0314960629921	681	GO:0045944	positive regulation of transcription from RNA polymerase II promoter
CEU	T10852	rs1854360	NM_001668	0.000000808	0.0244568590937306	0.2980111637312	0.00315142155110468	180	394	16110	4825	26.8055555555556	635	GO:0043193	positive regulation of gene-specific transcription
CEU	T15913	rs1855625	NM_000964	0.000000146	0.017586474931986	0.240429874291297	0.00104773602034667	249	543	30876	11926	47.8955823293173	1193	GO:0045630	positive regulation of T-helper 2 cell differentiation
CEU	T15913	rs1855625	NM_002957	0.000000146	0.0229797498889101	0.314162923405832	0.000558075167215608	178	362	15753	10388	58.3595505617978	1717	GO:0010553	negative regulation of gene-specific transcription from RNA polymerase II promoter
CEU	T04996	rs1859690	BC050260	0.000000291	0.0564912280701754	0.73846542370054	0.0021937331561843	76	161	2850	2693	35.4342105263158	722	GO:0000122	negative regulation of transcription from RNA polymerase II promoter
CEU	T04996	rs1879859	BC050260	0.000000715	0.0576576576576577	0.708692636621137	0.0020510119657886	75	160	2775	2692	35.8933333333333	722	GO:0000122	negative regulation of transcription from RNA polymerase II promoter
CEU	T10852	rs1888880	NM_001430	0.000000808	0.0302462192225972	0.368555543230234	0.00274582433488142	127	242	8001	3179	25.0314960629921	681	GO:0045944	positive regulation of transcription from RNA polymerase II promoter
CEU	T10852	rs1888880	NM_001668	0.000000808	0.0244568590937306	0.2980111637312	0.00315142155110468	180	394	16110	4825	26.8055555555556	635	GO:0043193	positive regulation of gene-specific transcription
CEU	T10852	rs1928094	NM_001430	0.000000808	0.0302462192225972	0.368555543230234	0.00274582433488142	127	242	8001	3179	25.0314960629921	681	GO:0045944	positive regulation of transcription from RNA polymerase II promoter
CEU	T10852	rs1928094	NM_001668	0.000000808	0.0244568590937306	0.2980111637312	0.00315142155110468	180	394	16110	4825	26.8055555555556	635	GO:0043193	positive regulation of gene-specific transcription
CEU	T09159	rs1983600	NM_000325	0.000000665	0.0319327731092437	0.394508869711734	0.0340169201981341	120	228	7140	1219	10.1583333333333	137	GO:0046427	positive regulation of JAK-STAT cascade
CEU	T04996	rs2037498	BC050260	0.000000715	0.0576576576576577	0.708692636621137	0.0020510119657886	75	160	2775	2692	35.8933333333333	722	GO:0000122	negative regulation of transcription from RNA polymerase II promoter
CEU	T04996	rs2037499	BC050260	0.000000715	0.0576576576576577	0.708692636621137	0.0020510119657886	75	160	2775	2692	35.8933333333333	722	GO:0000122	negative regulation of transcription from RNA polymerase II promoter
CEU	T04996	rs2222411	BC050260	0.000000715	0.0576576576576577	0.708692636621137	0.0020510119657886	75	160	2775	2692	35.8933333333333	722	GO:0000122	negative regulation of transcription from RNA polymerase II promoter
CEU	T14869	rs2236941	MI0000466	0.000000843	0.0542790542790543	0.659400669554557	0.00202201635113622	78	163	3003	2748	35.2307692307692	722	GO:0000122	negative regulation of transcription from RNA polymerase II promoter
CEU	T14869	rs2236941	MI0000467	0.000000843	0.0542790542790543	0.659400669554557	0.00202201635113622	78	163	3003	2748	35.2307692307692	722	GO:0000122	negative regulation of transcription from RNA polymerase II promoter
CEU	T14869	rs2236941	MI0000468	0.000000843	0.0542790542790543	0.659400669554557	0.00202201635113622	78	163	3003	2748	35.2307692307692	722	GO:0000122	negative regulation of transcription from RNA polymerase II promoter
CEU	T01814	rs2240887	NM_000280	0.000000186	0.0318649485565878	0.428933247586552	0.000466587638227452	142	319	10011	10796	76.0281690140845	1717	GO:0010553	negative regulation of gene-specific transcription from RNA polymerase II promoter
CEU	T10852	rs2255573	NM_001430	0.000000808	0.0302462192225972	0.368555543230234	0.00274582433488142	127	242	8001	3179	25.0314960629921	681	GO:0045944	positive regulation of transcription from RNA polymerase II promoter
CEU	T10852	rs2255573	NM_001668	0.000000808	0.0244568590937306	0.2980111637312	0.00315142155110468	180	394	16110	4825	26.8055555555556	635	GO:0043193	positive regulation of gene-specific transcription
CEU	T04996	rs2257401	BC050260	0.000000715	0.0576576576576577	0.708692636621137	0.0020510119657886	75	160	2775	2692	35.8933333333333	722	GO:0000122	negative regulation of transcription from RNA polymerase II promoter
CEU	T15206	rs2268943	NM_005378	0.000000429	0.0247879973907371	0.315677264053464	0.0347332430341316	147	266	10731	1327	9.02721088435374	148	GO:0006357	regulation of transcription from RNA polymerase II promoter
CEU	T10852	rs2298689	NM_001430	0.0000000229	0.016795075618605	0.256634281625369	0.00469717609173064	222	412	24531	3954	17.8108108108108	681	GO:0045944	positive regulation of transcription from RNA polymerase II promoter
CEU	T10852	rs2298689	NM_001668	0.0000000229	0.0150560224089636	0.230060976372118	0.00483126008428749	273	559	37128	5589	20.4725274725275	635	GO:0043193	positive regulation of gene-specific transcription
CEU	T09932	rs2366528	MI0000074	0.000000195	0.0258479956466534	0.346878312309393	0.00240814198340823	149	285	11026	4048	27.1677852348993	790	GO:0042518	negative regulation of tyrosine phosphorylation of Stat3 protein
CEU	T09932	rs2366528	MI0000075	0.000000195	0.0258479956466534	0.346878312309393	0.00240814198340823	149	285	11026	4048	27.1677852348993	790	GO:0042518	negative regulation of tyrosine phosphorylation of Stat3 protein
CEU	T10852	rs2375715	NM_001430	0.000000808	0.0302462192225972	0.368555543230234	0.00274582433488142	127	242	8001	3179	25.0314960629921	681	GO:0045944	positive regulation of transcription from RNA polymerase II promoter
CEU	T10852	rs2375715	NM_001668	0.000000808	0.0244568590937306	0.2980111637312	0.00315142155110468	180	394	16110	4825	26.8055555555556	635	GO:0043193	positive regulation of gene-specific transcription
CEU	T09327	rs2450212	NM_001265	0.000000948	0.038001638001638	0.457782298357926	0.00262679869024994	111	232	6105	2974	26.7927927927928	722	GO:0000122	negative regulation of transcription from RNA polymerase II promoter
CEU	T09327	rs2450330	NM_001265	0.000000948	0.038001638001638	0.457782298357926	0.00262679869024994	111	232	6105	2974	26.7927927927928	722	GO:0000122	negative regulation of transcription from RNA polymerase II promoter
CEU	T15286	rs2512414	NM_005225	0.000000159	0.034620672415948	0.470744406090047	0.00217905451135136	127	277	8001	4826	38	722	GO:0000122	negative regulation of transcription from RNA polymerase II promoter
CEU	T15286	rs2512414	NM_007111	0.000000159	0.272727272727273	3.70832884127975	2.21038320095985	11	15	55	29	2.63636363636364	7	GO:0000080	G1 phase of mitotic cell cycle
CEU	T09327	rs2515064	NM_001265	0.000000948	0.038001638001638	0.457782298357926	0.00262679869024994	111	232	6105	2974	26.7927927927928	722	GO:0000122	negative regulation of transcription from RNA polymerase II promoter
CEU	T14869	rs2526397	MI0000466	0.000000932	0.0902356902356902	1.08834783534622	0.00171683211477609	55	134	1485	2656	48.2909090909091	722	GO:0000122	negative regulation of transcription from RNA polymerase II promoter
CEU	T14869	rs2526397	MI0000467	0.000000932	0.0902356902356902	1.08834783534622	0.00171683211477609	55	134	1485	2656	48.2909090909091	722	GO:0000122	negative regulation of transcription from RNA polymerase II promoter
CEU	T14869	rs2526397	MI0000468	0.000000932	0.0902356902356902	1.08834783534622	0.00171683211477609	55	134	1485	2656	48.2909090909091	722	GO:0000122	negative regulation of transcription from RNA polymerase II promoter
CEU	T14869	rs2624833	MI0000466	0.000000843	0.0399551904406273	0.485389432050151	0.00240696110470219	104	214	5356	3021	29.0480769230769	722	GO:0000122	negative regulation of transcription from RNA polymerase II promoter
CEU	T14869	rs2624833	MI0000467	0.000000843	0.0399551904406273	0.485389432050151	0.00240696110470219	104	214	5356	3021	29.0480769230769	722	GO:0000122	negative regulation of transcription from RNA polymerase II promoter
CEU	T14869	rs2624833	MI0000468	0.000000843	0.0399551904406273	0.485389432050151	0.00240696110470219	104	214	5356	3021	29.0480769230769	722	GO:0000122	negative regulation of transcription from RNA polymerase II promoter
CEU	T04996	rs2687075	BC050260	0.000000715	0.0576576576576577	0.708692636621137	0.0020510119657886	75	160	2775	2692	35.8933333333333	722	GO:0000122	negative regulation of transcription from RNA polymerase II promoter
CEU	T04996	rs2687076	BC050260	0.000000715	0.0576576576576577	0.708692636621137	0.0020510119657886	75	160	2775	2692	35.8933333333333	722	GO:0000122	negative regulation of transcription from RNA polymerase II promoter
CEU	T04996	rs2687079	BC050260	0.000000715	0.0576576576576577	0.708692636621137	0.0020510119657886	75	160	2775	2692	35.8933333333333	722	GO:0000122	negative regulation of transcription from RNA polymerase II promoter
CEU	T04996	rs2687086	BC050260	0.000000715	0.0576576576576577	0.708692636621137	0.0020510119657886	75	160	2775	2692	35.8933333333333	722	GO:0000122	negative regulation of transcription from RNA polymerase II promoter
CEU	T04996	rs2687087	BC050260	0.000000715	0.0576576576576577	0.708692636621137	0.0020510119657886	75	160	2775	2692	35.8933333333333	722	GO:0000122	negative regulation of transcription from RNA polymerase II promoter
CEU	T04996	rs2687136	BC050260	0.000000715	0.0576576576576577	0.708692636621137	0.0020510119657886	75	160	2775	2692	35.8933333333333	722	GO:0000122	negative regulation of transcription from RNA polymerase II promoter
CEU	T04996	rs2687142	BC050260	0.000000715	0.0576576576576577	0.708692636621137	0.0020510119657886	75	160	2775	2692	35.8933333333333	722	GO:0000122	negative regulation of transcription from RNA polymerase II promoter
CEU	T04996	rs2687144	BC050260	0.000000715	0.0576576576576577	0.708692636621137	0.0020510119657886	75	160	2775	2692	35.8933333333333	722	GO:0000122	negative regulation of transcription from RNA polymerase II promoter
CEU	T08465	rs2706110	NM_004364	0.000000328	0.00852609141864688	0.110568504757107	0.00107004558527209	478	972	114003	14440	30.2092050209205	1635	GO:0010552	positive regulation of gene-specific transcription from RNA polymerase II promoter
CEU	T04996	rs2740565	BC050260	0.000000715	0.0576576576576577	0.708692636621137	0.0020510119657886	75	160	2775	2692	35.8933333333333	722	GO:0000122	negative regulation of transcription from RNA polymerase II promoter
CEU	T10852	rs2741270	NM_001430	0.000000273	0.0292188431723315	0.383575468449616	0.00298869075479937	130	245	8385	3185	24.5	681	GO:0045944	positive regulation of transcription from RNA polymerase II promoter
CEU	T10852	rs2741270	NM_001668	0.000000273	0.0238395484297124	0.312957836921254	0.00341646714074486	183	397	16653	4831	26.3989071038251	635	GO:0043193	positive regulation of gene-specific transcription
CEU	T10852	rs2770357	NM_001430	0.000000808	0.0302462192225972	0.368555543230234	0.00274582433488142	127	242	8001	3179	25.0314960629921	681	GO:0045944	positive regulation of transcription from RNA polymerase II promoter
CEU	T10852	rs2770357	NM_001668	0.000000808	0.0244568590937306	0.2980111637312	0.00315142155110468	180	394	16110	4825	26.8055555555556	635	GO:0043193	positive regulation of gene-specific transcription
CEU	T10852	rs2770358	NM_001430	0.000000808	0.0302462192225972	0.368555543230234	0.00274582433488142	127	242	8001	3179	25.0314960629921	681	GO:0045944	positive regulation of transcription from RNA polymerase II promoter
CEU	T10852	rs2770358	NM_001668	0.000000808	0.0244568590937306	0.2980111637312	0.00315142155110468	180	394	16110	4825	26.8055555555556	635	GO:0043193	positive regulation of gene-specific transcription
CEU	T10852	rs2770359	NM_001430	0.000000808	0.0302462192225972	0.368555543230234	0.00274582433488142	127	242	8001	3179	25.0314960629921	681	GO:0045944	positive regulation of transcription from RNA polymerase II promoter
CEU	T10852	rs2770359	NM_001668	0.000000808	0.0244568590937306	0.2980111637312	0.00315142155110468	180	394	16110	4825	26.8055555555556	635	GO:0043193	positive regulation of gene-specific transcription
CEU	T10852	rs2770360	NM_001430	0.000000808	0.0302462192225972	0.368555543230234	0.00274582433488142	127	242	8001	3179	25.0314960629921	681	GO:0045944	positive regulation of transcription from RNA polymerase II promoter
CEU	T10852	rs2770360	NM_001668	0.000000808	0.0244568590937306	0.2980111637312	0.00315142155110468	180	394	16110	4825	26.8055555555556	635	GO:0043193	positive regulation of gene-specific transcription
CEU	T10852	rs2770361	NM_001430	0.000000808	0.0302462192225972	0.368555543230234	0.00274582433488142	127	242	8001	3179	25.0314960629921	681	GO:0045944	positive regulation of transcription from RNA polymerase II promoter
CEU	T10852	rs2770361	NM_001668	0.000000808	0.0244568590937306	0.2980111637312	0.00315142155110468	180	394	16110	4825	26.8055555555556	635	GO:0043193	positive regulation of gene-specific transcription
CEU	T10852	rs2770777	NM_001430	0.000000808	0.0302462192225972	0.368555543230234	0.00274582433488142	127	242	8001	3179	25.0314960629921	681	GO:0045944	positive regulation of transcription from RNA polymerase II promoter
CEU	T10852	rs2770777	NM_001668	0.000000808	0.0244568590937306	0.2980111637312	0.00315142155110468	180	394	16110	4825	26.8055555555556	635	GO:0043193	positive regulation of gene-specific transcription
CEU	T10852	rs2770787	NM_001430	0.000000808	0.0302462192225972	0.368555543230234	0.00274582433488142	127	242	8001	3179	25.0314960629921	681	GO:0045944	positive regulation of transcription from RNA polymerase II promoter
CEU	T10852	rs2770787	NM_001668	0.000000808	0.0244568590937306	0.2980111637312	0.00315142155110468	180	394	16110	4825	26.8055555555556	635	GO:0043193	positive regulation of gene-specific transcription
CEU	T10852	rs2770792	NM_001430	0.000000808	0.0302462192225972	0.368555543230234	0.00274582433488142	127	242	8001	3179	25.0314960629921	681	GO:0045944	positive regulation of transcription from RNA polymerase II promoter
CEU	T10852	rs2770792	NM_001668	0.000000808	0.0244568590937306	0.2980111637312	0.00315142155110468	180	394	16110	4825	26.8055555555556	635	GO:0043193	positive regulation of gene-specific transcription
CEU	T10852	rs2770793	NM_001430	0.000000142	0.0302462192225972	0.414234775817848	0.00308614521932251	127	242	8001	3179	25.0314960629921	681	GO:0045944	positive regulation of transcription from RNA polymerase II promoter
CEU	T10852	rs2770793	NM_001668	0.000000142	0.0244568590937306	0.334947038151841	0.00354201265917167	180	394	16110	4825	26.8055555555556	635	GO:0043193	positive regulation of gene-specific transcription
CEU	T10852	rs2770794	NM_001430	0.000000808	0.0302462192225972	0.368555543230234	0.00274582433488142	127	242	8001	3179	25.0314960629921	681	GO:0045944	positive regulation of transcription from RNA polymerase II promoter
CEU	T10852	rs2770794	NM_001668	0.000000808	0.0244568590937306	0.2980111637312	0.00315142155110468	180	394	16110	4825	26.8055555555556	635	GO:0043193	positive regulation of gene-specific transcription
CEU	T01560	rs2835446	NM_004599	0.000000798	0.0121212121212121	0.147830232936952	0.000637105286252988	331	662	54615	14806	44.7311178247734	1717	GO:0010553	negative regulation of gene-specific transcription from RNA polymerase II promoter
CEU	T01814	rs3212243	NM_000280	0.00000049	0.0259481037924152	0.327454894050416	0.000484796431197398	168	364	14028	11103	66.0892857142857	1717	GO:0010553	negative regulation of gene-specific transcription from RNA polymerase II promoter
CEU	T00081	rs323967	NA	0.000000544	0.018893217711868	0.236709387644935	0.000601255678977134	219	451	23871	10997	50.2146118721461	1717	GO:0010553	negative regulation of gene-specific transcription from RNA polymerase II promoter
CEU	T04996	rs3735453	BC050260	0.000000491	0.0564912280701754	0.712797108609265	0.00211748119898779	76	161	2850	2693	35.4342105263158	722	GO:0000122	negative regulation of transcription from RNA polymerase II promoter
CEU	T04996	rs3779354	BC050260	0.000000291	0.0418814432989691	0.547483190355562	0.00229781709335558	97	195	4656	3105	32.0103092783505	722	GO:0000122	negative regulation of transcription from RNA polymerase II promoter
CEU	T04280	rs3790904	NM_014009	0.000000812	0.00849868018088684	0.103521470934179	0.000625653939860913	542	1246	146611	28309	52.2306273062731	1717	GO:0010553	negative regulation of gene-specific transcription from RNA polymerase II promoter
CEU	T09932	rs3815052	MI0000074	0.00000063	0.0279635258358663	0.346784601489526	0.00216285497536219	141	276	9870	4035	28.6170212765957	790	GO:0042518	negative regulation of tyrosine phosphorylation of Stat3 protein
CEU	T09932	rs3815052	MI0000075	0.00000063	0.0279635258358663	0.346784601489526	0.00216285497536219	141	276	9870	4035	28.6170212765957	790	GO:0042518	negative regulation of tyrosine phosphorylation of Stat3 protein
CEU	T08258	rs3815700	NM_003367	0.000000593	0.0122098146050242	0.152059695499296	0.000475892256453578	334	679	55611	16449	49.248502994012	2167	GO:0000432	positive regulation of transcription from RNA polymerase II promoter by glucose
CEU	T08258	rs3815700	NM_007122	0.000000593	0.0107094474153298	0.1333742866391	0.00051451507644069	375	751	70125	16822	44.8586666666667	2167	GO:0000432	positive regulation of transcription from RNA polymerase II promoter by glucose
CEU	T08258	rs395136	NM_003367	0.000000593	0.0122098146050242	0.152059695499296	0.000475892256453578	334	679	55611	16449	49.248502994012	2167	GO:0000432	positive regulation of transcription from RNA polymerase II promoter by glucose
CEU	T08258	rs395136	NM_007122	0.000000593	0.0107094474153298	0.1333742866391	0.00051451507644069	375	751	70125	16822	44.8586666666667	2167	GO:0000432	positive regulation of transcription from RNA polymerase II promoter by glucose
CEU	T00081	rs3972868	NA	0.000000544	0.018893217711868	0.236709387644935	0.000601255678977134	219	451	23871	10997	50.2146118721461	1717	GO:0010553	negative regulation of gene-specific transcription from RNA polymerase II promoter
CEU	T09710	rs4241454	MIMAT0000066	0.0000000212	0.0378648874061718	0.581124857237422	0.00267794577871631	110	227	5995	3274	29.7636363636364	802	GO:0032876	negative regulation of DNA endoreduplication
CEU	T00498	rs4354222	NM_001428	0.0000000723	0.0392869505019038	0.56108536051026	0.00312457909011778	108	227	5778	2901	26.8611111111111	722	GO:0000122	negative regulation of transcription from RNA polymerase II promoter
CEU	T00902	rs4405407	M31627	0.000000955	0.0768136557610242	0.924835897395385	0.787883796955123	38	54	703	113	2.97368421052632	15	GO:0001525	angiogenesis
CEU	T04996	rs4406706	BC050260	0.000000539	0.0576576576576577	0.722843818068556	0.0020919665926309	75	160	2775	2692	35.8933333333333	722	GO:0000122	negative regulation of transcription from RNA polymerase II promoter
CEU	T00902	rs4409933	M31627	0.000000955	0.0768136557610242	0.924835897395385	0.787883796955123	38	54	703	113	2.97368421052632	15	GO:0001525	angiogenesis
CEU	T09895	rs4568084	NM_005524	0.000000261	0.0164555308867703	0.216665350940414	0.000701598863705319	248	504	30628	11062	44.6048387096774	1717	GO:0010553	negative regulation of gene-specific transcription from RNA polymerase II promoter
CEU	T10852	rs4619369	NM_001430	0.000000629	0.0302462192225972	0.375134744107548	0.00279484090837986	127	242	8001	3179	25.0314960629921	681	GO:0045944	positive regulation of transcription from RNA polymerase II promoter
CEU	T10852	rs4619369	NM_001668	0.000000629	0.0244568590937306	0.303331054710685	0.00320767856803106	180	394	16110	4825	26.8055555555556	635	GO:0043193	positive regulation of gene-specific transcription
CEU	T04996	rs4646457	BC050260	0.000000491	0.0576576576576577	0.727514927034469	0.00210548514762572	75	160	2775	2692	35.8933333333333	722	GO:0000122	negative regulation of transcription from RNA polymerase II promoter
CEU	T00081	rs4662148	NA	0.000000544	0.018893217711868	0.236709387644935	0.000601255678977134	219	451	23871	10997	50.2146118721461	1717	GO:0010553	negative regulation of gene-specific transcription from RNA polymerase II promoter
CEU	T00081	rs4662181	NA	0.000000544	0.018893217711868	0.236709387644935	0.000601255678977134	219	451	23871	10997	50.2146118721461	1717	GO:0010553	negative regulation of gene-specific transcription from RNA polymerase II promoter
CEU	T10852	rs4751457	NM_001430	0.000000599	0.0292188431723315	0.363632779609927	0.00282266918527592	130	245	8385	3197	24.5923076923077	681	GO:0045944	positive regulation of transcription from RNA polymerase II promoter
CEU	T10852	rs4751457	NM_001668	0.000000599	0.024042256086455	0.299209395705644	0.00322677133557233	182	396	16471	4837	26.5769230769231	635	GO:0043193	positive regulation of gene-specific transcription
CEU	T10852	rs4800034	NM_001430	0.0000003	0.0302462192225972	0.394584840984337	0.00293974864427227	127	242	8001	3179	25.0314960629921	681	GO:0045944	positive regulation of transcription from RNA polymerase II promoter
CEU	T10852	rs4800034	NM_001668	0.0000003	0.0244568590937306	0.319058252717623	0.00337399123268768	180	394	16110	4825	26.8055555555556	635	GO:0043193	positive regulation of gene-specific transcription
CEU	T04996	rs4951629	BC050260	0.000000539	0.0576576576576577	0.722843818068556	0.0020919665926309	75	160	2775	2692	35.8933333333333	722	GO:0000122	negative regulation of transcription from RNA polymerase II promoter
CEU	T01767	rs4965256	NM_002397	0.000000962	0.0238684694978734	0.28722480453422	0.000461689251513469	178	376	15753	11480	64.4943820224719	1717	GO:0010553	negative regulation of gene-specific transcription from RNA polymerase II promoter
CEU	T09314	rs6012494	NM_012448	0.000000345	0.00783681150653628	0.101285787346098	0.000919569934855136	546	1166	148785	19124	35.025641025641	1717	GO:0010553	negative regulation of gene-specific transcription from RNA polymerase II promoter
CEU	T01491	rs642197	NM_002199	0.0000007	0.0146516171044063	0.180358533665742	0.00349168785479131	272	540	36856	5293	19.4595588235294	722	GO:0000122	negative regulation of transcription from RNA polymerase II promoter
CEU	T04996	rs6465750	BC050260	0.000000291	0.0576576576576577	0.753713240909733	0.00218130511874583	75	160	2775	2692	35.8933333333333	722	GO:0000122	negative regulation of transcription from RNA polymerase II promoter
CEU	T09710	rs6549843	MIMAT0000066	0.000000182	0.0378648874061718	0.510413276039162	0.00235209191440833	110	227	5995	3274	29.7636363636364	802	GO:0032876	negative regulation of DNA endoreduplication
CEU	T09710	rs6549844	MIMAT0000066	0.000000182	0.0378648874061718	0.510413276039162	0.00235209191440833	110	227	5995	3274	29.7636363636364	802	GO:0032876	negative regulation of DNA endoreduplication
CEU	T06135	rs6670238	NM_003722	0.000000136	0.0119441034840903	0.164027443695811	0.000987108351581496	357	759	63546	12953	36.2829131652661	1635	GO:0010552	positive regulation of gene-specific transcription from RNA polymerase II promoter
CEU	T04996	rs6691852	BC050260	0.000000539	0.0576576576576577	0.722843818068556	0.0020919665926309	75	160	2775	2692	35.8933333333333	722	GO:0000122	negative regulation of transcription from RNA polymerase II promoter
CEU	T04280	rs6696876	NM_014009	0.000000812	0.00849868018088684	0.103521470934179	0.000625653939860913	542	1246	146611	28309	52.2306273062731	1717	GO:0010553	negative regulation of gene-specific transcription from RNA polymerase II promoter
CEU	T09710	rs6784905	MIMAT0000066	0.000000182	0.0378648874061718	0.510413276039162	0.00235209191440833	110	227	5995	3274	29.7636363636364	802	GO:0032876	negative regulation of DNA endoreduplication
CEU	T09710	rs6789203	MIMAT0000066	0.000000182	0.0378648874061718	0.510413276039162	0.00235209191440833	110	227	5995	3274	29.7636363636364	802	GO:0032876	negative regulation of DNA endoreduplication
CEU	T05444	rs6798994	NM_000449	0.000000726	0.0902356902356902	1.10792524286355	0.0017477148168482	55	134	1485	2656	48.2909090909091	722	GO:0000122	negative regulation of transcription from RNA polymerase II promoter
CEU	T05444	rs6798994	NM_000538	0.000000726	NA	NA	NA	NA	NA	NA	NA	NA	NA	NA	NA
CEU	T05444	rs6798994	NM_003721	0.000000726	NA	NA	NA	NA	NA	NA	NA	NA	NA	NA	NA
CEU	T09710	rs6809990	MIMAT0000066	0.000000182	0.0378648874061718	0.510413276039162	0.00235209191440833	110	227	5995	3274	29.7636363636364	802	GO:0032876	negative regulation of DNA endoreduplication
CEU	T09710	rs6810001	MIMAT0000066	0.000000182	0.0378648874061718	0.510413276039162	0.00235209191440833	110	227	5995	3274	29.7636363636364	802	GO:0032876	negative regulation of DNA endoreduplication
CEU	T05444	rs6940715	NM_000449	0.000000178	0.0564912280701754	0.762584126054925	0.00225283345954188	76	161	2850	2708	35.6315789473684	722	GO:0000122	negative regulation of transcription from RNA polymerase II promoter
CEU	T05444	rs6940715	NM_000538	0.000000178	0.0826612903225806	1.11585798348926	1.5441061825581	32	41	496	74	2.3125	10	GO:0006281	DNA repair
CEU	T05444	rs6940715	NM_003721	0.000000178	0.0826612903225806	1.11585798348926	1.5441061825581	32	41	496	74	2.3125	10	GO:0006281	DNA repair
CEU	T01767	rs7181976	NM_002397	0.000000447	0.0238684694978734	0.303114882410003	0.000487231189553459	178	376	15753	11480	64.4943820224719	1717	GO:0010553	negative regulation of gene-specific transcription from RNA polymerase II promoter
CEU	T08258	rs7247420	NM_003367	0.000000593	0.0122098146050242	0.152059695499296	0.000475892256453578	334	679	55611	16449	49.248502994012	2167	GO:0000432	positive regulation of transcription from RNA polymerase II promoter by glucose
CEU	T08258	rs7247420	NM_007122	0.000000593	0.0107094474153298	0.1333742866391	0.00051451507644069	375	751	70125	16822	44.8586666666667	2167	GO:0000432	positive regulation of transcription from RNA polymerase II promoter by glucose
CEU	T10331	rs7272098	NM_005011	0.000000502	0.0267705523923684	0.337271282350441	0.030164369709896	142	268	10011	1342	9.45070422535211	168	GO:0043558	regulation of translational initiation in response to stress
CEU	T09714	rs7334262	MIMAT0000070	0.000000547	NA	NA	NA	NA	NA	NA	NA	NA	NA	NA	NA
CEU	T08258	rs7349769	NM_003367	0.000000603	0.0123791102514507	0.153988275444112	0.000471227444333592	330	672	54285	16422	49.7636363636364	2167	GO:0000432	positive regulation of transcription from RNA polymerase II promoter by glucose
CEU	T08258	rs7349769	NM_007122	0.000000603	0.010839950462592	0.134842104458883	0.000509958014561302	371	744	68635	16795	45.2695417789757	2167	GO:0000432	positive regulation of transcription from RNA polymerase II promoter by glucose
CEU	T14645	rs745497	MIMAT0000726	0.000000197	0.0147841513897102	0.198271252922484	0.0111371598368897	267	525	35511	4029	15.0898876404494	315	GO:0050731	positive regulation of peptidyl-tyrosine phosphorylation
CEU	T04953	rs7600357	NM_002097	0.00000098	0.0271000348553503	0.325675965573307	0.0207682429909846	152	311	11476	2448	16.1052631578947	148	GO:0006357	regulation of transcription from RNA polymerase II promoter
CEU	T04996	rs776745	BC050260	0.000000715	0.0576576576576577	0.708692636621137	0.0020510119657886	75	160	2775	2692	35.8933333333333	722	GO:0000122	negative regulation of transcription from RNA polymerase II promoter
CEU	T04996	rs776746	BC050260	0.000000291	0.0576576576576577	0.753713240909733	0.00218130511874583	75	160	2775	2692	35.8933333333333	722	GO:0000122	negative regulation of transcription from RNA polymerase II promoter
CEU	T10852	rs780747	NM_001430	0.000000808	0.0302462192225972	0.368555543230234	0.00274582433488142	127	242	8001	3179	25.0314960629921	681	GO:0045944	positive regulation of transcription from RNA polymerase II promoter
CEU	T10852	rs780747	NM_001668	0.000000808	0.0244568590937306	0.2980111637312	0.00315142155110468	180	394	16110	4825	26.8055555555556	635	GO:0043193	positive regulation of gene-specific transcription
CEU	T10852	rs780748	NM_001430	0.000000154	0.0302462192225972	0.412103483453962	0.0030702665965613	127	242	8001	3179	25.0314960629921	681	GO:0045944	positive regulation of transcription from RNA polymerase II promoter
CEU	T10852	rs780748	NM_001668	0.000000154	0.0244568590937306	0.333223691618924	0.00352378853851842	180	394	16110	4825	26.8055555555556	635	GO:0043193	positive regulation of gene-specific transcription
CEU	T10852	rs780754	NM_001430	0.000000808	0.0302462192225972	0.368555543230234	0.00274582433488142	127	242	8001	3179	25.0314960629921	681	GO:0045944	positive regulation of transcription from RNA polymerase II promoter
CEU	T10852	rs780754	NM_001668	0.000000808	0.0244568590937306	0.2980111637312	0.00315142155110468	180	394	16110	4825	26.8055555555556	635	GO:0043193	positive regulation of gene-specific transcription
CEU	T10852	rs780757	NM_001430	0.000000808	0.0302462192225972	0.368555543230234	0.00274582433488142	127	242	8001	3179	25.0314960629921	681	GO:0045944	positive regulation of transcription from RNA polymerase II promoter
CEU	T10852	rs780757	NM_001668	0.000000808	0.0244568590937306	0.2980111637312	0.00315142155110468	180	394	16110	4825	26.8055555555556	635	GO:0043193	positive regulation of gene-specific transcription
CEU	T06135	rs7936183	NM_003722	0.000000303	0.0119441034840903	0.155716647624296	0.000937094426925711	357	759	63546	12953	36.2829131652661	1635	GO:0010552	positive regulation of gene-specific transcription from RNA polymerase II promoter
CEU	T09714	rs7996200	MIMAT0000070	0.000000547	NA	NA	NA	NA	NA	NA	NA	NA	NA	NA	NA
CEU	T01814	rs8008406	NM_000280	0.00000049	0.0259481037924152	0.327454894050416	0.000484796431197398	168	364	14028	11103	66.0892857142857	1717	GO:0010553	negative regulation of gene-specific transcription from RNA polymerase II promoter
CEU	T10852	rs8032450	NM_001430	0.000000681	0.0284802916381864	0.351267537485032	0.0028584546307825	133	250	8778	3192	24	681	GO:0045944	positive regulation of transcription from RNA polymerase II promoter
CEU	T10852	rs8032450	NM_001668	0.000000681	0.0224304216037476	0.276650220496169	0.00328178073196667	191	407	18145	4843	25.3560209424084	635	GO:0043193	positive regulation of gene-specific transcription
CEU	T09159	rs8049972	NM_000325	0.000000665	0.0319327731092437	0.394508869711734	0.0340169201981341	120	228	7140	1219	10.1583333333333	137	GO:0046427	positive regulation of JAK-STAT cascade
CEU	T08258	rs8104729	NM_003367	0.000000819	0.0122098146050242	0.148635350225843	0.000465175285110786	334	679	55611	16449	49.248502994012	2167	GO:0000432	positive regulation of transcription from RNA polymerase II promoter by glucose
CEU	T08258	rs8104729	NM_007122	0.000000819	0.0107094474153298	0.130370731972276	0.000502928329115275	375	751	70125	16822	44.8586666666667	2167	GO:0000432	positive regulation of transcription from RNA polymerase II promoter by glucose
CEU	T08258	rs8108840	NM_003367	0.000000123	0.0122098146050242	0.1687419549849	0.000528101739599526	334	679	55611	16449	49.248502994012	2167	GO:0000432	positive regulation of transcription from RNA polymerase II promoter by glucose
CEU	T08258	rs8108840	NM_007122	0.000000123	0.0107094474153298	0.148006595687958	0.000570961815902161	375	751	70125	16822	44.8586666666667	2167	GO:0000432	positive regulation of transcription from RNA polymerase II promoter by glucose
CEU	T08258	rs8113165	NM_003367	0.000000593	0.0122098146050242	0.152059695499296	0.000475892256453578	334	679	55611	16449	49.248502994012	2167	GO:0000432	positive regulation of transcription from RNA polymerase II promoter by glucose
CEU	T08258	rs8113165	NM_007122	0.000000593	0.0107094474153298	0.1333742866391	0.00051451507644069	375	751	70125	16822	44.8586666666667	2167	GO:0000432	positive regulation of transcription from RNA polymerase II promoter by glucose
CEU	T08465	rs8470	NM_004364	0.000000328	0.0084812108559499	0.109986482296122	0.00107215084055663	480	975	114960	14456	30.1166666666667	1635	GO:0010552	positive regulation of gene-specific transcription from RNA polymerase II promoter
CEU	T04996	rs868564	BC050260	0.000000291	0.0576576576576577	0.753713240909733	0.00218130511874583	75	160	2775	2692	35.8933333333333	722	GO:0000122	negative regulation of transcription from RNA polymerase II promoter
CEU	T08465	rs9068	NM_004364	0.000000328	0.0084812108559499	0.109986482296122	0.00107215084055663	480	975	114960	14456	30.1166666666667	1635	GO:0010552	positive regulation of gene-specific transcription from RNA polymerase II promoter
CEU	T10852	rs928030	NM_001430	0.000000808	0.0302462192225972	0.368555543230234	0.00274582433488142	127	242	8001	3179	25.0314960629921	681	GO:0045944	positive regulation of transcription from RNA polymerase II promoter
CEU	T10852	rs928030	NM_001668	0.000000808	0.0244568590937306	0.2980111637312	0.00315142155110468	180	394	16110	4825	26.8055555555556	635	GO:0043193	positive regulation of gene-specific transcription
CEU	T10852	rs928032	NM_001430	0.000000808	0.0302462192225972	0.368555543230234	0.00274582433488142	127	242	8001	3179	25.0314960629921	681	GO:0045944	positive regulation of transcription from RNA polymerase II promoter
CEU	T10852	rs928032	NM_001668	0.000000808	0.0244568590937306	0.2980111637312	0.00315142155110468	180	394	16110	4825	26.8055555555556	635	GO:0043193	positive regulation of gene-specific transcription
CEU	T10852	rs928033	NM_001430	0.000000808	0.0302462192225972	0.368555543230234	0.00274582433488142	127	242	8001	3179	25.0314960629921	681	GO:0045944	positive regulation of transcription from RNA polymerase II promoter
CEU	T10852	rs928033	NM_001668	0.000000808	0.0244568590937306	0.2980111637312	0.00315142155110468	180	394	16110	4825	26.8055555555556	635	GO:0043193	positive regulation of gene-specific transcription
CEU	T09568	rs9376	NM_000458	0.000000164	0.0264330047462578	0.35870412953731	0.000507118991320992	166	362	13695	11352	68.3855421686747	1717	GO:0010553	negative regulation of gene-specific transcription from RNA polymerase II promoter
CEU	T09568	rs9376	NM_000545	0.000000164	0.025151069737057	0.341307871109147	0.00520538904149225	157	308	12246	3169	20.1847133757962	510	GO:0045893	positive regulation of transcription, DNA-dependent
CEU	T04959	rs9484664	NM_004235	0.0000000677	0.0149920255183413	0.214967995261115	0.000964697505586673	286	611	40755	11148	38.979020979021	1635	GO:0010552	positive regulation of gene-specific transcription from RNA polymerase II promoter
CEU	T09714	rs9530333	MIMAT0000070	0.000000313	NA	NA	NA	NA	NA	NA	NA	NA	NA	NA	NA
CEU	T08618	rs9531309	NM_002957	0.000000856	0.0233825944170772	0.283749010151059	0.000487999664170187	175	356	15225	10371	59.2628571428571	1717	GO:0010553	negative regulation of gene-specific transcription from RNA polymerase II promoter
CEU	T08618	rs9531309	NM_138712	0.000000856	0.0146195268146488	0.177408724991774	0.000652365670153103	287	600	41041	13046	45.4564459930314	1717	GO:0010553	negative regulation of gene-specific transcription from RNA polymerase II promoter
CEU	T09710	rs9535643	MIMAT0000066	0.000000652	0.0378648874061718	0.468445636620135	0.002158696189849	110	227	5995	3274	29.7636363636364	802	GO:0032876	negative regulation of DNA endoreduplication
CEU	T09710	rs9535656	MIMAT0000066	0.000000652	0.0361745070641205	0.447533088090192	0.0021810661364709	114	233	6441	3325	29.1666666666667	802	GO:0032876	negative regulation of DNA endoreduplication
CEU	T09877	rs9565098	MIMAT0001413	0.00000093	NA	NA	NA	NA	NA	NA	NA	NA	NA	NA	NA
CEU	T09877	rs9573400	MIMAT0001413	0.00000093	NA	NA	NA	NA	NA	NA	NA	NA	NA	NA	NA
CEU	T01931	rs9610774	NM_006509	0.000000152	0.018472395184724	0.251895359349487	0.000901222974922009	220	445	24090	8274	37.6090909090909	1635	GO:0010552	positive regulation of gene-specific transcription from RNA polymerase II promoter
CEU	T15152	rs9613322	MIMAT0000222	0.000000252	0.0331428571428571	0.437392878439623	0.0141576028031762	126	261	7875	1674	13.2857142857143	293	GO:0016481	negative regulation of transcription
CEU	T10367	rs9829724	M58603	0.00000073	0.00574056293900652	0.0704559627156821	0.000846461964391908	771	1704	296835	28817	37.3761348897536	1717	GO:0010553	negative regulation of gene-specific transcription from RNA polymerase II promoter
CEU	T09710	rs9830073	MIMAT0000066	0.000000182	0.0378648874061718	0.510413276039162	0.00235209191440833	110	227	5995	3274	29.7636363636364	802	GO:0032876	negative regulation of DNA endoreduplication
CEU	T00250	rs9838549	AB016193	0.0000000241	0.0373644703919933	0.569283797318842	0.002571181449705	110	224	5995	3934	35.7636363636364	681	GO:0045944	positive regulation of transcription from RNA polymerase II promoter
CEU	T09710	rs9868022	MIMAT0000066	0.000000182	0.0378648874061718	0.510413276039162	0.00235209191440833	110	227	5995	3274	29.7636363636364	802	GO:0032876	negative regulation of DNA endoreduplication
CEU	T09931	rs9892100	MI0000263	0.000000909	0.0145651360806143	0.17598867832642	0.000913043781518654	302	662	45451	10752	35.6026490066225	1635	GO:0010552	positive regulation of gene-specific transcription from RNA polymerase II promoter
CEU	T09931	rs9892100	MI0000264	0.000000909	0.0145651360806143	0.17598867832642	0.000913043781518654	302	662	45451	10752	35.6026490066225	1635	GO:0010552	positive regulation of gene-specific transcription from RNA polymerase II promoter
CEU	T09931	rs9892100	MI0000265	0.000000909	0.0145651360806143	0.17598867832642	0.000913043781518654	302	662	45451	10752	35.6026490066225	1635	GO:0010552	positive regulation of gene-specific transcription from RNA polymerase II promoter
CEU	T09714	rs9911677	MIMAT0000070	0.000000181	NA	NA	NA	NA	NA	NA	NA	NA	NA	NA	NA
CEU	T04280	rs993099	NM_014009	0.000000812	0.00849868018088684	0.103521470934179	0.000625653939860913	542	1246	146611	28309	52.2306273062731	1717	GO:0010553	negative regulation of gene-specific transcription from RNA polymerase II promoter
