# Supplementary material for: Population Differences in Transcript-Regulator Expression Quantitative Trait Loci
Source: PLoS One. 2012 Mar 27;7(3):e34286. doi: 10.1371/journal.pone.0034286 (PMC3313997; doi:10.1371/journal.pone.0034286)
Supplement: Table S3 — Gene Ontology biological process subtrees from the YRI TReQTLs. Tab-delimited text file. (TXT) [file pone.0034286.s003.txt]

Population	Transregulator ID	SNP	Gene Accession	p-value	GO cohesion score	weighted GO cohesion score	Adjusted Cohesion Score	Number of GO Terms	Number of Edges	Number of Possible Edges	Number of Paths	Ave. Number of Paths per GO Term	Max Number of Paths for Term	ID of GO Term with Maximum Number of Paths	GO Term
YRI	T00891	rs10084927	NM_000458	0.00000038	0.0128310128310128	0.164755758099377	0.000714635862513785	297	564	43956	11844	39.8787878787879	1717	GO:0010553	negative regulation of gene-specific transcription from RNA polymerase II promoter
YRI	T09837	rs1009031	MIMAT0000682	0.000000966	0.019774011299435	0.23788226053724	0.0329688712248229	177	308	15576	1650	9.32203389830508	137	GO:0051898	negative regulation of protein kinase B signaling cascade
YRI	T00910	rs10099342	NM_004559	0.000000533	0.0350495049504951	0.439750211486058	0.0365077673031071	101	177	5050	983	9.73267326732673	125	GO:0006355	regulation of transcription, DNA-dependent
YRI	T09810	rs10138520	MI0000443	0.000000809	0.0290322580645161	0.353732021325739	0.0365123886587262	125	225	7750	1211	9.688	125	GO:0006355	regulation of transcription, DNA-dependent
YRI	T09810	rs10138520	MI0000444	0.000000809	0.0290322580645161	0.353732021325739	0.0365123886587262	125	225	7750	1211	9.688	125	GO:0006355	regulation of transcription, DNA-dependent
YRI	T09810	rs10138520	MI0000445	0.000000809	0.0290322580645161	0.353732021325739	0.0365123886587262	125	225	7750	1211	9.688	125	GO:0006355	regulation of transcription, DNA-dependent
YRI	T08520	rs1017829	NM_003194	0.000000733	0.0308857808857809	0.378962108792564	0.00648459200865031	144	318	10296	3189	22.1458333333333	380	GO:0045741	positive regulation of epidermal growth factor receptor activity
YRI	T09807	rs10503848	MIMAT0000417	0.000000618	0.00858355767239594	0.106590817025292	0.0120958372465456	440	829	96580	5416	12.3090909090909	315	GO:0033138	positive regulation of peptidyl-serine phosphorylation
YRI	T15206	rs10736433	NM_005378	0.0000000401	0.0260713215462991	0.385691602985942	0.0397487707129274	142	261	10011	1322	9.30985915492958	148	GO:0006357	regulation of transcription from RNA polymerase II promoter
YRI	T00558	rs10753989	NM_198055	0.000000546	0.0289256198347107	0.362311169430304	0.102913973141958	121	210	7260	758	6.26446280991736	68	GO:0050927	positive regulation of positive chemotaxis
YRI	T10359	rs10754981	NM_003111	0.000000482	0.0207788045510389	0.262517461901083	0.000667634581887173	194	389	18721	10033	51.7164948453608	1475	GO:0007191	activation of adenylate cyclase activity by dopamine receptor signaling pathway
YRI	T10359	rs10754981	NM_138473	0.000000482	0.0217831813576494	0.275206663987568	0.000546165071623116	189	387	17766	12203	64.5661375661376	1475	GO:0007191	activation of adenylate cyclase activity by dopamine receptor signaling pathway
YRI	T01814	rs10755971	NM_001621	0.000000922	0.0358547305112191	0.432785892776631	0.000406881786271392	132	310	8646	10794	81.7727272727273	1717	GO:0010553	negative regulation of gene-specific transcription from RNA polymerase II promoter
YRI	T00498	rs10777021	NM_001428	0.000000286	0.0526610644257703	0.689189459816101	0.00248618146299698	85	188	3570	2774	32.6352941176471	722	GO:0000122	negative regulation of transcription from RNA polymerase II promoter
YRI	T14942	rs10797531	MI0000270	0.000000597	0.147619047619048	1.83756948319038	3.14096179103471	21	31	210	43	2.04761904761905	6	GO:0007268	synaptic transmission
YRI	T14942	rs10797531	MI0000683	0.000000597	0.147619047619048	1.83756948319038	3.14096179103471	21	31	210	43	2.04761904761905	6	GO:0007268	synaptic transmission
YRI	T00151	rs10883446	NM_005653	0.000000588	0.0540792540792541	0.67389485331018	0.0289552769877603	66	116	2145	685	10.3787878787879	148	GO:0006357	regulation of transcription from RNA polymerase II promoter
YRI	T00899	rs10958671	NM_024426	0.000000718	0.00732065264308941	0.08995435765214	0.00276664717265538	590	1272	173755	15676	26.5694915254237	722	GO:0000122	negative regulation of transcription from RNA polymerase II promoter
YRI	T05065	rs10982127	BC050260	0.000000928	0.0799396681749623	0.964464426124888	0.0246576070367484	52	106	1326	641	12.3269230769231	165	GO:0045084	positive regulation of interleukin-12 biosynthetic process
YRI	T08972	rs11119554	NM_005234	0.000000551	0.0196078431372549	0.245445035339146	0.00374064397056921	187	341	17391	3178	16.9946524064171	722	GO:0000122	negative regulation of transcription from RNA polymerase II promoter
YRI	T00910	rs11120212	NM_004559	0.000000861	0.0350495049504951	0.425150274135724	0.0352956903068852	101	177	5050	983	9.73267326732673	125	GO:0006355	regulation of transcription, DNA-dependent
YRI	T08972	rs11201443	NM_005234	0.000000769	0.0196078431372549	0.239767594517591	0.00365411834682593	187	341	17391	3178	16.9946524064171	722	GO:0000122	negative regulation of transcription from RNA polymerase II promoter
YRI	T02223	rs1121529	NM_004350	0.000000933	0.10752688172043	1.29679964650613	0.0958929255380417	31	50	465	228	7.35483870967742	57	GO:0006917	induction of apoptosis
YRI	T10359	rs11247942	NM_003111	0.000000596	0.0145924651833768	0.18166900445967	0.000842777630754093	269	526	36046	10575	39.3122676579926	1475	GO:0007191	activation of adenylate cyclase activity by dopamine receptor signaling pathway
YRI	T10359	rs11247942	NM_138473	0.000000596	0.0151501857213887	0.188612350469688	0.000689474441042286	262	518	34191	12731	48.5916030534351	1475	GO:0007191	activation of adenylate cyclase activity by dopamine receptor signaling pathway
YRI	T08618	rs11720056	NM_002957	0.000000031	0.0216803760282021	0.325580203874871	0.000624499384052955	185	369	17020	10392	56.172972972973	1717	GO:0010553	negative regulation of gene-specific transcription from RNA polymerase II promoter
YRI	T08618	rs11720056	NM_138712	0.000000031	0.0141394441735739	0.212335944299177	0.000818348336884056	294	609	43071	13062	44.4285714285714	1717	GO:0010553	negative regulation of gene-specific transcription from RNA polymerase II promoter
YRI	T00910	rs11782220	NM_004559	0.000000844	0.0350495049504951	0.425757380969212	0.0353460919085813	101	177	5050	983	9.73267326732673	125	GO:0006355	regulation of transcription, DNA-dependent
YRI	T15206	rs1181164	NM_005378	0.000000377	0.0251117991056072	0.322619251073256	0.00253120489509238	171	365	14535	5162	30.187134502924	722	GO:0000122	negative regulation of transcription from RNA polymerase II promoter
YRI	T10747	rs11849440	NM_005955	0.000000739	0.4	4.90508444928414	24.5254222464207	5	4	10	5	1	1	GO:0008150	biological_process
YRI	T04964	rs11909819	NM_001300	0.000000866	0.0475444096133751	0.57647426523137	0.00259413704092816	88	182	3828	2527	28.7159090909091	681	GO:0045944	positive regulation of transcription from RNA polymerase II promoter
YRI	T05111	rs11930882	NM_021141	0.000000839	0.0161477791614778	0.196235499978218	0.0189123065996267	220	389	24090	1714	7.79090909090909	293	GO:0016481	negative regulation of transcription
YRI	T09837	rs11963108	MIMAT0000682	0.000000966	0.019774011299435	0.23788226053724	0.0329688712248229	177	308	15576	1650	9.32203389830508	137	GO:0051898	negative regulation of protein kinase B signaling cascade
YRI	T09819	rs12258622	MIMAT0000443	0.000000777	0.0114107711015975	0.139430014563188	0.00939986485458914	347	685	60031	5670	16.3400576368876	315	GO:0050731	positive regulation of peptidyl-tyrosine phosphorylation
YRI	T01313	rs12258754	NM_001030287	0.000000331	0.112554112554113	1.45874001871715	5.51586069577426	22	26	231	32	1.45454545454545	4	GO:0014829	vascular smooth muscle contraction
YRI	T02322	rs12266092	NM_001706	0.0000000879	0.0141505141505142	0.199692370538908	0.00216111546267603	297	622	43956	9832	33.1043771043771	829	GO:0032319	regulation of Rho GTPase activity
YRI	T00498	rs12358485	NM_001428	0.000000143	0.0526610644257703	0.720894579807601	0.00260055448551244	85	188	3570	2774	32.6352941176471	722	GO:0000122	negative regulation of transcription from RNA polymerase II promoter
YRI	T00151	rs12475949	NM_005653	0.000000538	0.0540792540792541	0.678069236384801	0.0291346379334404	66	116	2145	685	10.3787878787879	148	GO:0006357	regulation of transcription from RNA polymerase II promoter
YRI	T04870	rs12691592	NM_002359	0.000000787	0.0329444063143445	0.402186977140377	0.113610106458196	94	144	4371	460	4.8936170212766	68	GO:0006750	glutathione biosynthetic process
YRI	T10747	rs12691592	NM_005955	0.00000071	0.123809523809524	1.52254555174575	3.27532969912136	21	26	210	41	1.95238095238095	5	GO:0006898	receptor-mediated endocytosis
YRI	T09811	rs12712421	MI0000446	0.000000676	0.012312730249693	0.151940403918195	0.000695880802923955	350	752	61075	16359	46.74	1635	GO:0010552	positive regulation of gene-specific transcription from RNA polymerase II promoter
YRI	T09811	rs12712421	MI0000470	0.000000676	0.012312730249693	0.151940403918195	0.000695880802923955	350	752	61075	16359	46.74	1635	GO:0010552	positive regulation of gene-specific transcription from RNA polymerase II promoter
YRI	T09819	rs12712421	MIMAT0000443	0.000000497	0.0114107711015975	0.143858868708423	0.00969844210537919	347	685	60031	5670	16.3400576368876	315	GO:0050731	positive regulation of peptidyl-tyrosine phosphorylation
YRI	T08972	rs12745898	NM_005234	0.000000551	0.0196078431372549	0.245445035339146	0.00374064397056921	187	341	17391	3178	16.9946524064171	722	GO:0000122	negative regulation of transcription from RNA polymerase II promoter
YRI	T08520	rs12876586	NM_003194	0.000000526	0.0308857808857809	0.387864516969524	0.00663692514059849	144	318	10296	3189	22.1458333333333	380	GO:0045741	positive regulation of epidermal growth factor receptor activity
YRI	T09819	rs13387395	MIMAT0000443	0.000000501	0.0114107711015975	0.143779419226098	0.00969308591002224	347	685	60031	5670	16.3400576368876	315	GO:0050731	positive regulation of peptidyl-tyrosine phosphorylation
YRI	T00910	rs1341147	NM_004559	0.000000773	0.0350495049504951	0.428432566168894	0.035568183987702	101	177	5050	983	9.73267326732673	125	GO:0006355	regulation of transcription, DNA-dependent
YRI	T10331	rs1347038	NM_005011	0.000000619	0.0225091984705288	0.279488134695292	0.0288357327403778	167	312	13861	1609	9.63473053892216	168	GO:0043558	regulation of translational initiation in response to stress
YRI	T00899	rs1350460	NM_024426	0.000000763	0.0227332804652392	0.278140570835781	0.00204503815700152	195	430	18915	7163	36.7333333333333	722	GO:0000122	negative regulation of transcription from RNA polymerase II promoter
YRI	T05694	rs1371087	NM_003150	0.000000294	0.0106752520545624	0.139454077161411	0.00112544994277659	407	882	82621	15015	36.8918918918919	1367	GO:0007253	cytoplasmic sequestering of NF-kappaB
YRI	T05694	rs1461397	NM_003150	0.0000000442	0.0106349665173195	0.156431375828991	0.00126850591256256	408	883	83028	15017	36.8063725490196	1367	GO:0007253	cytoplasmic sequestering of NF-kappaB
YRI	T08520	rs1480462	NM_003194	0.0000000904	0.0308857808857809	0.435108476905368	0.00744533790258432	144	318	10296	3189	22.1458333333333	380	GO:0045741	positive regulation of epidermal growth factor receptor activity
YRI	T06135	rs1558560	NM_003722	0.000000521	0.0119441034840903	0.150093480880485	0.000903254511298882	357	759	63546	12953	36.2829131652661	1635	GO:0010552	positive regulation of gene-specific transcription from RNA polymerase II promoter
YRI	T06135	rs1558561	NM_003722	0.000000819	0.0119441034840903	0.145400733911303	0.000875013811933179	357	759	63546	12953	36.2829131652661	1635	GO:0010552	positive regulation of gene-specific transcription from RNA polymerase II promoter
YRI	T10852	rs1591684	NM_001430	0.000000122	0.0302462192225972	0.418222952375131	0.00311585806028757	127	242	8001	3179	25.0314960629921	681	GO:0045944	positive regulation of transcription from RNA polymerase II promoter
YRI	T10852	rs1591684	NM_001668	0.000000122	0.0244568590937306	0.338171846891887	0.00357611450835857	180	394	16110	4825	26.8055555555556	635	GO:0043193	positive regulation of gene-specific transcription
YRI	T08482	rs16845045	NM_001017535	0.000000674	0.0110034097169488	0.135811567322118	0.000944807924709708	367	739	67161	11276	30.724795640327	1717	GO:0010553	negative regulation of gene-specific transcription from RNA polymerase II promoter
YRI	T04959	rs16848653	NM_002097	0.000000858	0.0197034628836018	0.239062616113543	0.00383652836711926	202	400	20301	4573	22.6386138613861	556	GO:0006977	DNA damage response, signal transduction by p53 class mediator resulting in cell cycle arrest
YRI	T09811	rs16909324	MI0000446	0.000000794	0.012312730249693	0.150219729256646	0.000688000183719503	350	752	61075	16359	46.74	1635	GO:0010552	positive regulation of gene-specific transcription from RNA polymerase II promoter
YRI	T09811	rs16909324	MI0000470	0.000000794	0.012312730249693	0.150219729256646	0.000688000183719503	350	752	61075	16359	46.74	1635	GO:0010552	positive regulation of gene-specific transcription from RNA polymerase II promoter
YRI	T09819	rs16909324	MIMAT0000443	0.00000000727	0.0114107711015975	0.185732335911831	0.0125213990844644	347	685	60031	5670	16.3400576368876	315	GO:0050731	positive regulation of peptidyl-tyrosine phosphorylation
YRI	T01556	rs16952932	NM_004176	0.000000549	0.013132894874204	0.164435076535793	0.00278063765443615	310	629	47895	8345	26.9193548387097	681	GO:0045944	positive regulation of transcription from RNA polymerase II promoter
YRI	T08482	rs16979211	NM_001017535	0.0000000162	0.0105113636363636	0.163777241171547	0.00122252874085384	385	777	73920	11565	30.038961038961	1717	GO:0010553	negative regulation of gene-specific transcription from RNA polymerase II promoter
YRI	T00899	rs17027844	NM_024426	0.000000801	0.0227332804652392	0.277180863662044	0.00203798187684813	195	430	18915	7163	36.7333333333333	722	GO:0000122	negative regulation of transcription from RNA polymerase II promoter
YRI	T09815	rs17030632	MI0000455	0.000000906	0.019387089763095	0.23430739611703	0.000573247330060193	215	446	23005	11004	51.1813953488372	1717	GO:0010553	negative regulation of gene-specific transcription from RNA polymerase II promoter
YRI	T09815	rs17030632	MI0000476	0.000000906	0.019387089763095	0.23430739611703	0.000573247330060193	215	446	23005	11004	51.1813953488372	1717	GO:0010553	negative regulation of gene-specific transcription from RNA polymerase II promoter
YRI	T10744	rs17030632	NM_003367	0.000000443	0.0167158308751229	0.212411281522533	0.000419130622144484	226	425	25425	11945	52.853982300885	2167	GO:0000432	positive regulation of transcription from RNA polymerase II promoter by glucose
YRI	T10747	rs17044072	NM_005955	0.000000335	0.4	5.17996415437052	25.8998207718526	5	4	10	5	1	1	GO:0008150	biological_process
YRI	T00368	rs17048287	NM_000545	0.000000437	0.0116096824751843	0.147663982423627	0.00122391247480283	322	600	51681	7651	23.7608695652174	1635	GO:0010552	positive regulation of gene-specific transcription from RNA polymerase II promoter
YRI	T09837	rs17059418	MIMAT0000682	0.000000966	0.019774011299435	0.23788226053724	0.0329688712248229	177	308	15576	1650	9.32203389830508	137	GO:0051898	negative regulation of protein kinase B signaling cascade
YRI	T00910	rs17075347	NM_004559	0.000000386	0.0311220311220311	0.39919685900487	0.0390357499984048	111	190	6105	1008	9.08108108108108	125	GO:0006355	regulation of transcription, DNA-dependent
YRI	T10095	rs17084388	NM_016655	0.0000000908	0.0195354560836794	0.275134009302514	0.00101557238711903	198	381	19503	6496	32.8080808080808	1635	GO:0010552	positive regulation of gene-specific transcription from RNA polymerase II promoter
YRI	T01664	rs17238405	NM_003297	0.000000713	0.0145183492195413	0.178485985653731	0.00169865661592283	278	559	38503	8548	30.7482014388489	950	GO:0010768	negative regulation of transcription from RNA polymerase II promoter in response to UV-induced DNA damage
YRI	T15913	rs17238405	NM_000964	0.000000214	0.0109548482605477	0.146128610147198	0.00115107381080543	386	814	74305	15855	41.0751295336788	1193	GO:0045630	positive regulation of T-helper 2 cell differentiation
YRI	T15913	rs17238405	NM_002957	0.000000214	0.0130710713234985	0.174357274533552	0.000718159315351652	309	622	47586	13501	43.6925566343042	1717	GO:0010553	negative regulation of gene-specific transcription from RNA polymerase II promoter
YRI	T09725	rs17483163	MI0000103	0.000000533	0.0142327650111193	0.178572034969147	0.00669404071496367	285	576	40470	4690	16.4561403508772	462	GO:0031394	positive regulation of prostaglandin biosynthetic process
YRI	T09725	rs17483163	MI0000739	0.000000533	0.0142327650111193	0.178572034969147	0.00669404071496367	285	576	40470	4690	16.4561403508772	462	GO:0031394	positive regulation of prostaglandin biosynthetic process
YRI	T08618	rs17717846	NM_002957	0.000000701	0.0233825944170772	0.287806159028423	0.000494977264862391	175	356	15225	10371	59.2628571428571	1717	GO:0010553	negative regulation of gene-specific transcription from RNA polymerase II promoter
YRI	T08618	rs17717846	NM_138712	0.000000701	0.0146195268146488	0.179945380922492	0.000661693437128867	287	600	41041	13046	45.4564459930314	1717	GO:0010553	negative regulation of gene-specific transcription from RNA polymerase II promoter
YRI	T15206	rs1817371	NM_005378	0.0000000401	0.0260713215462991	0.385691602985942	0.0397487707129274	142	261	10011	1322	9.30985915492958	148	GO:0006357	regulation of transcription from RNA polymerase II promoter
YRI	T00910	rs1841544	NM_004559	0.00000046	0.0350495049504951	0.444234401501925	0.0368800417474762	101	177	5050	983	9.73267326732673	125	GO:0006355	regulation of transcription, DNA-dependent
YRI	T14316	rs1983343	NM_002228	0.000000776	0.0140868690256582	0.172145435322593	0.0085189674215465	268	504	35778	4790	17.8731343283582	303	GO:0031953	negative regulation of protein autophosphorylation
YRI	T14316	rs1983343	NM_005252	0.000000776	0.0180949129395698	0.221124840405132	0.0104057708670265	203	371	20503	3475	17.1182266009852	252	GO:0045941	positive regulation of transcription
YRI	T15206	rs2000952	NM_005378	0.0000000401	0.0260713215462991	0.385691602985942	0.0397487707129274	142	261	10011	1322	9.30985915492958	148	GO:0006357	regulation of transcription from RNA polymerase II promoter
YRI	T14524	rs2072547	NM_012482	0.000000308	0.0781420765027322	1.01763633610977	0.00195841400157249	61	143	1830	2678	43.9016393442623	722	GO:0000122	negative regulation of transcription from RNA polymerase II promoter
YRI	T00711	rs2125904	NM_198055	0.000000256	0.0244713708719411	0.322618809015386	0.000913007862635244	184	412	16836	7317	39.7663043478261	1635	GO:0010552	positive regulation of gene-specific transcription from RNA polymerase II promoter
YRI	T00712	rs2125904	NM_198055	0.000000256	0.0244713708719411	0.322618809015386	0.000913007862635244	184	412	16836	7317	39.7663043478261	1635	GO:0010552	positive regulation of gene-specific transcription from RNA polymerase II promoter
YRI	T02284	rs2425882	NM_006565	0.000000977	0.0120516645196284	0.144863548891313	0.000844183098268178	344	711	58996	12420	36.1046511627907	1635	GO:0010552	positive regulation of gene-specific transcription from RNA polymerase II promoter
YRI	T02284	rs2425883	NM_006565	0.000000644	0.0120516645196284	0.14922646105862	0.000869607690852421	344	711	58996	12420	36.1046511627907	1635	GO:0010552	positive regulation of gene-specific transcription from RNA polymerase II promoter
YRI	T14524	rs2573572	NM_012482	0.000000438	0.0447928331466965	0.56963277845428	0.00241124609911226	95	200	4465	2953	31.0842105263158	722	GO:0000122	negative regulation of transcription from RNA polymerase II promoter
YRI	T00625	rs2588116	NM_198055	0.0000000908	0.0174539935496111	0.245819048353656	0.00259217073690224	252	552	31626	7623	30.25	790	GO:0042523	positive regulation of tyrosine phosphorylation of Stat5 protein
YRI	T10852	rs2647876	NM_001430	0.000000744	0.0302462192225972	0.370723496962354	0.00276197609334468	127	242	8001	3179	25.0314960629921	681	GO:0045944	positive regulation of transcription from RNA polymerase II promoter
YRI	T10852	rs2647876	NM_001668	0.000000744	0.0244568590937306	0.299764154363119	0.00316995915347886	180	394	16110	4825	26.8055555555556	635	GO:0043193	positive regulation of gene-specific transcription
YRI	T04673	rs267062	NM_001571	0.00000079	0.0371216447744146	0.453060238796255	0.0229427974863459	103	195	5253	1676	16.2718446601942	125	GO:0006355	regulation of transcription, DNA-dependent
YRI	T04673	rs267063	NM_001571	0.00000079	0.0371216447744146	0.453060238796255	0.0229427974863459	103	195	5253	1676	16.2718446601942	125	GO:0006355	regulation of transcription, DNA-dependent
YRI	T04673	rs267064	NM_001571	0.00000079	0.0371216447744146	0.453060238796255	0.0229427974863459	103	195	5253	1676	16.2718446601942	125	GO:0006355	regulation of transcription, DNA-dependent
YRI	T04673	rs267069	NM_001571	0.00000079	0.0371216447744146	0.453060238796255	0.0229427974863459	103	195	5253	1676	16.2718446601942	125	GO:0006355	regulation of transcription, DNA-dependent
YRI	T15206	rs2852907	NM_005378	0.0000000401	0.0260713215462991	0.385691602985942	0.0397487707129274	142	261	10011	1322	9.30985915492958	148	GO:0006357	regulation of transcription from RNA polymerase II promoter
YRI	T10852	rs28740902	NM_001430	0.000000171	0.0234535911235134	0.317421084716174	0.000727003474994612	174	353	15051	8085	46.4655172413793	1635	GO:0010552	positive regulation of gene-specific transcription from RNA polymerase II promoter
YRI	T10852	rs28740902	NM_001668	0.000000171	0.0199016715830875	0.269349378024902	0.000871671390650046	226	506	25425	9653	42.712389380531	1635	GO:0010552	positive regulation of gene-specific transcription from RNA polymerase II promoter
YRI	T01931	rs289838	NM_006509	0.000000389	0.0217378668991572	0.278681644766543	0.000800000181083511	186	374	17205	7371	39.6290322580645	1635	GO:0010552	positive regulation of gene-specific transcription from RNA polymerase II promoter
YRI	T01814	rs2915499	NM_001621	0.00000064	0.0358547305112191	0.444155495735599	0.000417570869345384	132	310	8646	10794	81.7727272727273	1717	GO:0010553	negative regulation of gene-specific transcription from RNA polymerase II promoter
YRI	T02689	rs2937889	NM_005257	0.000000836	0.0230917608156517	0.280693917856495	0.00056241866166056	191	419	18145	10604	55.5183246073298	1717	GO:0010553	negative regulation of gene-specific transcription from RNA polymerase II promoter
YRI	T15241	rs2938158	NM_006917	0.000000773	0.0653377630121816	0.798665359598713	1.519271862035	43	59	903	108	2.51162790697674	9	GO:0051017	actin filament bundle assembly
YRI	T09819	rs294960	MIMAT0000443	0.000000325	0.00933078213214277	0.121078405613273	0.0101360107525291	412	790	84666	6437	15.623786407767	315	GO:0050731	positive regulation of peptidyl-tyrosine phosphorylation
YRI	T10852	rs34929677	NM_001430	0.000000122	0.0302462192225972	0.418222952375131	0.00311585806028757	127	242	8001	3179	25.0314960629921	681	GO:0045944	positive regulation of transcription from RNA polymerase II promoter
YRI	T10852	rs34929677	NM_001668	0.000000122	0.0244568590937306	0.338171846891887	0.00357611450835857	180	394	16110	4825	26.8055555555556	635	GO:0043193	positive regulation of gene-specific transcription
YRI	T11264	rs3819726	NM_005653	0.000000131	0.0183054393305439	0.251982745451933	0.00301981999474262	240	525	28680	7569	31.5375	635	GO:0043193	positive regulation of gene-specific transcription
YRI	T05394	rs3902877	NM_001621	0.000000317	0.0334382376081825	0.43462624918292	0.00101887295862366	124	255	7626	5185	41.8145161290323	1265	GO:0045899	positive regulation of RNA polymerase II transcriptional preinitiation complex assembly
YRI	T05394	rs3902877	NM_001668	0.000000317	0.0244568590937306	0.317887355764892	0.00336160918013381	180	394	16110	4825	26.8055555555556	635	GO:0043193	positive regulation of gene-specific transcription
YRI	T08618	rs3902877	NM_002957	0.000000527	0.0233825944170772	0.293600712116169	0.000504942903013273	175	356	15225	10371	59.2628571428571	1717	GO:0010553	negative regulation of gene-specific transcription from RNA polymerase II promoter
YRI	T08618	rs3902877	NM_138712	0.000000527	0.0146195268146488	0.183568316116687	0.000675015659843627	287	600	41041	13046	45.4564459930314	1717	GO:0010553	negative regulation of gene-specific transcription from RNA polymerase II promoter
YRI	T08618	rs4076478	NM_002957	0.000000031	0.0216803760282021	0.325580203874871	0.000624499384052955	185	369	17020	10392	56.172972972973	1717	GO:0010553	negative regulation of gene-specific transcription from RNA polymerase II promoter
YRI	T08618	rs4076478	NM_138712	0.000000031	0.0141394441735739	0.212335944299177	0.000818348336884056	294	609	43071	13062	44.4285714285714	1717	GO:0010553	negative regulation of gene-specific transcription from RNA polymerase II promoter
YRI	T09811	rs4261361	MI0000446	0.000000638	0.012312730249693	0.152559143662765	0.000698714605514633	350	752	61075	16359	46.74	1635	GO:0010552	positive regulation of gene-specific transcription from RNA polymerase II promoter
YRI	T09811	rs4261361	MI0000470	0.000000638	0.012312730249693	0.152559143662765	0.000698714605514633	350	752	61075	16359	46.74	1635	GO:0010552	positive regulation of gene-specific transcription from RNA polymerase II promoter
YRI	T09819	rs4261361	MIMAT0000443	0.000000195	0.0114107711015975	0.153131758298768	0.0103235866213132	347	685	60031	5670	16.3400576368876	315	GO:0050731	positive regulation of peptidyl-tyrosine phosphorylation
YRI	T09811	rs4281551	MI0000446	0.000000638	0.012312730249693	0.152559143662765	0.000698714605514633	350	752	61075	16359	46.74	1635	GO:0010552	positive regulation of gene-specific transcription from RNA polymerase II promoter
YRI	T09811	rs4281551	MI0000470	0.000000638	0.012312730249693	0.152559143662765	0.000698714605514633	350	752	61075	16359	46.74	1635	GO:0010552	positive regulation of gene-specific transcription from RNA polymerase II promoter
YRI	T09819	rs4281551	MIMAT0000443	0.000000195	0.0114107711015975	0.153131758298768	0.0103235866213132	347	685	60031	5670	16.3400576368876	315	GO:0050731	positive regulation of peptidyl-tyrosine phosphorylation
YRI	T08618	rs4437076	NM_002957	0.000000031	0.0216803760282021	0.325580203874871	0.000624499384052955	185	369	17020	10392	56.172972972973	1717	GO:0010553	negative regulation of gene-specific transcription from RNA polymerase II promoter
YRI	T08618	rs4437076	NM_138712	0.000000031	0.0141394441735739	0.212335944299177	0.000818348336884056	294	609	43071	13062	44.4285714285714	1717	GO:0010553	negative regulation of gene-specific transcription from RNA polymerase II promoter
YRI	T08618	rs4596085	NM_002957	0.000000517	0.0216803760282021	0.272587777861144	0.000522853961477561	185	369	17020	10392	56.172972972973	1717	GO:0010553	negative regulation of gene-specific transcription from RNA polymerase II promoter
YRI	T08618	rs4596085	NM_138712	0.000000517	0.0141394441735739	0.177775499025135	0.000685151468095155	294	609	43071	13062	44.4285714285714	1717	GO:0010553	negative regulation of gene-specific transcription from RNA polymerase II promoter
YRI	T10359	rs4659356	NM_003111	0.00000027	0.0145924651833768	0.191705191147554	0.000889336336042196	269	526	36046	10575	39.3122676579926	1475	GO:0007191	activation of adenylate cyclase activity by dopamine receptor signaling pathway
YRI	T10359	rs4659356	NM_138473	0.00000027	0.0151501857213887	0.199032117818469	0.000727564010737491	262	518	34191	12731	48.5916030534351	1475	GO:0007191	activation of adenylate cyclase activity by dopamine receptor signaling pathway
YRI	T10095	rs4662739	NM_016655	0.000000902	0.076679005817028	0.927017506141109	0.000425431067734517	62	145	1891	5123	82.6290322580645	1635	GO:0010552	positive regulation of gene-specific transcription from RNA polymerase II promoter
YRI	T15206	rs4754167	NM_005378	0.0000000401	0.0260713215462991	0.385691602985942	0.0397487707129274	142	261	10011	1322	9.30985915492958	148	GO:0006357	regulation of transcription from RNA polymerase II promoter
YRI	T09811	rs4759567	MI0000446	0.000000638	0.012312730249693	0.152559143662765	0.000698714605514633	350	752	61075	16359	46.74	1635	GO:0010552	positive regulation of gene-specific transcription from RNA polymerase II promoter
YRI	T09811	rs4759567	MI0000470	0.000000638	0.012312730249693	0.152559143662765	0.000698714605514633	350	752	61075	16359	46.74	1635	GO:0010552	positive regulation of gene-specific transcription from RNA polymerase II promoter
YRI	T09819	rs4759567	MIMAT0000443	0.000000195	0.0114107711015975	0.153131758298768	0.0103235866213132	347	685	60031	5670	16.3400576368876	315	GO:0050731	positive regulation of peptidyl-tyrosine phosphorylation
YRI	T09819	rs4759925	MIMAT0000443	0.000000204	0.0114107711015975	0.152684557489073	0.010293437967975	347	685	60031	5670	16.3400576368876	315	GO:0050731	positive regulation of peptidyl-tyrosine phosphorylation
YRI	T09837	rs5758938	MIMAT0000682	0.00000033	0.019774011299435	0.256329957179971	0.0355255971178558	177	308	15576	1650	9.32203389830508	137	GO:0051898	negative regulation of protein kinase B signaling cascade
YRI	T02284	rs597619	NM_006565	0.000000355	0.0122789868120938	0.158393321987706	0.000911224803865484	342	716	58311	12435	36.359649122807	1635	GO:0010552	positive regulation of gene-specific transcription from RNA polymerase II promoter
YRI	T04870	rs6016268	NM_002359	0.000000752	0.0399221032132425	0.488948526846626	0.105589195711066	79	123	3081	425	5.37974683544304	68	GO:0006750	glutathione biosynthetic process
YRI	T15206	rs6069855	NM_005378	0.000000831	0.0260713215462991	0.317048073677424	0.0326744764159115	142	261	10011	1322	9.30985915492958	148	GO:0006357	regulation of transcription from RNA polymerase II promoter
YRI	T00902	rs6111734	NM_005080	0.000000199	0.128571428571429	1.72315206606608	3.61861933873876	21	27	210	42	2	5	GO:0015031	protein transport
YRI	T01313	rs6507245	NM_001030287	0.000000782	NA	NA	NA	NA	NA	NA	NA	NA	NA	NA	NA
YRI	T04996	rs6549604	BC050260	0.0000000549	0.0557074504442926	0.808919827651835	0.00246485266043496	77	163	2926	2695	35	722	GO:0000122	negative regulation of transcription from RNA polymerase II promoter
YRI	T08465	rs6570819	NM_004364	0.000000607	0.00852609141864688	0.10601020310474	0.00102593184266366	478	972	114003	14440	30.2092050209205	1635	GO:0010552	positive regulation of gene-specific transcription from RNA polymerase II promoter
YRI	T10911	rs6681714	NR_027329	0.000000703	0.100985221674877	1.24273316095659	1.97942914462971	29	41	406	66	2.27586206896552	8	GO:0006468	protein phosphorylation
YRI	T10744	rs6802871	NM_003367	0.000000974	0.0167158308751229	0.200972463585179	0.000396559509893217	226	425	25425	11945	52.853982300885	2167	GO:0000432	positive regulation of transcription from RNA polymerase II promoter by glucose
YRI	T10273	rs6808294	NM_002040	0.000000953	0.00880323578396384	0.106006929658045	0.000982336012407731	468	962	109278	14456	30.8888888888889	1635	GO:0010552	positive regulation of gene-specific transcription from RNA polymerase II promoter
YRI	T10273	rs6808294	NM_016654	0.000000953	0.00884412005660237	0.106499250472808	0.00107297392444792	464	950	107416	13070	28.1681034482759	1635	GO:0010552	positive regulation of gene-specific transcription from RNA polymerase II promoter
YRI	T00255	rs6864839	NM_005229	0.000000716	0.0506493506493507	0.622489330207776	0.987918289236633	56	78	1540	152	2.71428571428571	13	GO:0071392	cellular response to estradiol stimulus
YRI	T00529	rs6915007	NM_198055	0.000000954	0.107936507936508	1.29965304927023	0.0976265201329748	36	68	630	243	6.75	71	GO:0045449	regulation of transcription
YRI	T09837	rs6917584	MIMAT0000682	0.000000966	0.019774011299435	0.23788226053724	0.0329688712248229	177	308	15576	1650	9.32203389830508	137	GO:0051898	negative regulation of protein kinase B signaling cascade
YRI	T09159	rs6966461	NM_005234	0.000000611	0.0376259798432251	0.46761257634009	0.0384094826935336	95	168	4465	802	8.4421052631579	137	GO:0046427	positive regulation of JAK-STAT cascade
YRI	T09707	rs7015085	MIMAT0000063	0.000000595	NA	NA	NA	NA	NA	NA	NA	NA	NA	NA	NA
YRI	T14492	rs7017222	NM_030767	0.0000000555	0.19047619047619	2.76407886357231	2.7277094048411	15	20	105	38	2.53333333333333	6	GO:0007276	gamete generation
YRI	T10852	rs703572	NM_001430	0.000000744	0.00970806302131603	0.118990312326519	0.00116389314864194	416	838	86320	10821	26.0120192307692	1635	GO:0010552	positive regulation of gene-specific transcription from RNA polymerase II promoter
YRI	T10852	rs703572	NM_001668	0.000000744	0.00990212614597317	0.121368915737242	0.00114193244994966	418	863	87153	11358	27.1722488038278	1635	GO:0010552	positive regulation of gene-specific transcription from RNA polymerase II promoter
YRI	T05324	rs7072859	NM_002957	0.000000786	0.00565725355086501	0.0690702849558981	0.000828547175886205	773	1688	298378	29011	37.5304010349289	1717	GO:0010553	negative regulation of gene-specific transcription from RNA polymerase II promoter
YRI	T05324	rs7072859	NM_005693	0.000000786	0.005484927080233	0.0669663243812166	0.000875150991189371	812	1806	329266	30858	38.0024630541872	1635	GO:0010552	positive regulation of gene-specific transcription from RNA polymerase II promoter
YRI	T09819	rs7090975	MIMAT0000443	0.000000328	0.0114107711015975	0.147977758726575	0.00997612270121672	347	685	60031	5670	16.3400576368876	315	GO:0050731	positive regulation of peptidyl-tyrosine phosphorylation
YRI	T08972	rs7231541	NM_005234	0.000000868	0.0196078431372549	0.237705108816608	0.00362268554684647	187	341	17391	3178	16.9946524064171	722	GO:0000122	negative regulation of transcription from RNA polymerase II promoter
YRI	T09819	rs7342102	MIMAT0000443	0.000000679	0.0114107711015975	0.14076624426106	0.00948994860459115	347	685	60031	5670	16.3400576368876	315	GO:0050731	positive regulation of peptidyl-tyrosine phosphorylation
YRI	T00559	rs7380817	NM_198055	0.000000364	NA	NA	NA	NA	NA	NA	NA	NA	NA	NA	NA
YRI	T05271	rs745637	NM_005359	0.000000598	0.00849801610231519	0.105771387095971	0.000819412615467681	510	1103	129795	19554	38.3411764705882	1717	GO:0010553	negative regulation of gene-specific transcription from RNA polymerase II promoter
YRI	T05271	rs745637	NM_005902	0.000000598	0.00654735095413062	0.0814922428817068	0.000902867729137134	650	1381	210925	22210	34.1692307692308	1717	GO:0010553	negative regulation of gene-specific transcription from RNA polymerase II promoter
YRI	T08520	rs7464518	NM_003194	0.000000709	0.0308857808857809	0.379855185938575	0.0064998738555415	144	318	10296	3189	22.1458333333333	380	GO:0045741	positive regulation of epidermal growth factor receptor activity
YRI	T09819	rs7485704	MIMAT0000443	0.00000075	0.0114107711015975	0.13978054786949	0.00942349653616498	347	685	60031	5670	16.3400576368876	315	GO:0050731	positive regulation of peptidyl-tyrosine phosphorylation
YRI	T01795	rs7563844	NM_001621	0.000000857	0.0150752114808597	0.182923194335879	0.00152790157366711	247	458	30381	5774	23.3765182186235	1265	GO:0045899	positive regulation of RNA polymerase II transcriptional preinitiation complex assembly
YRI	T02284	rs761215	NM_006565	0.000000977	0.0120516645196284	0.144863548891313	0.000844183098268178	344	711	58996	12420	36.1046511627907	1635	GO:0010552	positive regulation of gene-specific transcription from RNA polymerase II promoter
YRI	T00529	rs7753608	NM_198055	0.000000954	0.107936507936508	1.29965304927023	0.0976265201329748	36	68	630	243	6.75	71	GO:0045449	regulation of transcription
YRI	T04953	rs7755681	NM_002097	0.000000896	0.0126371054720091	0.152850643088249	0.0136331959555148	314	621	49141	4684	14.9171974522293	236	GO:0001933	negative regulation of protein phosphorylation
YRI	T00529	rs7758202	NM_198055	0.000000532	0.107936507936508	1.35440637779028	0.101739446218988	36	68	630	243	6.75	71	GO:0045449	regulation of transcription
YRI	T05694	rs7758739	NM_003150	0.000000292	0.0106752520545624	0.139517370281708	0.001125960743465	407	882	82621	15015	36.8918918918919	1367	GO:0007253	cytoplasmic sequestering of NF-kappaB
YRI	T00151	rs7893985	NM_005653	0.000000588	0.0540792540792541	0.67389485331018	0.0289552769877603	66	116	2145	685	10.3787878787879	148	GO:0006357	regulation of transcription from RNA polymerase II promoter
YRI	T09819	rs7920842	MIMAT0000443	0.000000192	0.0114107711015975	0.15328542447529	0.0103339462364689	347	685	60031	5670	16.3400576368876	315	GO:0050731	positive regulation of peptidyl-tyrosine phosphorylation
YRI	T09159	rs7932205	NM_005234	0.00000000228	0.0323359073359073	0.558898035956534	0.052647990170307	112	201	6216	972	8.67857142857143	137	GO:0046427	positive regulation of JAK-STAT cascade
YRI	T09159	rs7943864	NM_005234	0.00000000228	0.0323359073359073	0.558898035956534	0.052647990170307	112	201	6216	972	8.67857142857143	137	GO:0046427	positive regulation of JAK-STAT cascade
YRI	T01556	rs8041328	NM_004176	0.000000549	0.013132894874204	0.164435076535793	0.00278063765443615	310	629	47895	8345	26.9193548387097	681	GO:0045944	positive regulation of transcription from RNA polymerase II promoter
YRI	T13796	rs870181	NM_004960	0.00000034	0.0237250554323725	0.306932042517285	0.00335718771081116	165	321	13530	3655	22.1515151515152	681	GO:0045944	positive regulation of transcription from RNA polymerase II promoter
YRI	T10744	rs873028	NM_003367	0.000000951	0.0167158308751229	0.201319432078788	0.000397244149237929	226	425	25425	11945	52.853982300885	2167	GO:0000432	positive regulation of transcription from RNA polymerase II promoter by glucose
YRI	T09837	rs9321491	MIMAT0000682	0.000000966	0.019774011299435	0.23788226053724	0.0329688712248229	177	308	15576	1650	9.32203389830508	137	GO:0051898	negative regulation of protein kinase B signaling cascade
YRI	T05694	rs9350024	NM_003150	0.000000292	0.0106752520545624	0.139517370281708	0.001125960743465	407	882	82621	15015	36.8918918918919	1367	GO:0007253	cytoplasmic sequestering of NF-kappaB
YRI	T05694	rs9370948	NM_003150	0.000000292	0.0106752520545624	0.139517370281708	0.001125960743465	407	882	82621	15015	36.8918918918919	1367	GO:0007253	cytoplasmic sequestering of NF-kappaB
YRI	T05694	rs9370949	NM_003150	0.000000292	0.0106752520545624	0.139517370281708	0.001125960743465	407	882	82621	15015	36.8918918918919	1367	GO:0007253	cytoplasmic sequestering of NF-kappaB
YRI	T05694	rs9383227	NM_003150	0.0000000585	0.0106752520545624	0.154424868401872	0.00124627019047286	407	882	82621	15015	36.8918918918919	1367	GO:0007253	cytoplasmic sequestering of NF-kappaB
YRI	T00910	rs9392612	NM_004559	0.000000123	0.0350495049504951	0.484390810009991	0.0402137998202394	101	177	5050	983	9.73267326732673	125	GO:0006355	regulation of transcription, DNA-dependent
YRI	T05694	rs9396736	NM_003150	0.000000292	0.0106752520545624	0.139517370281708	0.001125960743465	407	882	82621	15015	36.8918918918919	1367	GO:0007253	cytoplasmic sequestering of NF-kappaB
YRI	T09837	rs9399142	MIMAT0000682	0.000000966	0.019774011299435	0.23788226053724	0.0329688712248229	177	308	15576	1650	9.32203389830508	137	GO:0051898	negative regulation of protein kinase B signaling cascade
YRI	T09837	rs9402695	MIMAT0000682	0.000000966	0.019774011299435	0.23788226053724	0.0329688712248229	177	308	15576	1650	9.32203389830508	137	GO:0051898	negative regulation of protein kinase B signaling cascade
YRI	T05111	rs949345	NM_021141	0.000000631	0.0153846153846154	0.190768327407873	0.0161166511613424	235	423	27495	2231	9.4936170212766	293	GO:0016481	negative regulation of transcription
YRI	T00899	rs9536561	NM_024426	0.000000763	0.0227332804652392	0.278140570835781	0.00204503815700152	195	430	18915	7163	36.7333333333333	722	GO:0000122	negative regulation of transcription from RNA polymerase II promoter
YRI	T09807	rs9644152	MIMAT0000417	0.000000618	0.00858355767239594	0.106590817025292	0.0120958372465456	440	829	96580	5416	12.3090909090909	315	GO:0033138	positive regulation of peptidyl-serine phosphorylation
YRI	T00250	rs965676	NM_005229	0.000000526	0.0365186615186615	0.4586023925602	0.00213859306391388	112	227	6216	3950	35.2678571428571	681	GO:0045944	positive regulation of transcription from RNA polymerase II promoter
YRI	T09159	rs9666783	NM_005234	0.00000000228	0.0323359073359073	0.558898035956534	0.052647990170307	112	201	6216	972	8.67857142857143	137	GO:0046427	positive regulation of JAK-STAT cascade
YRI	T09811	rs9808234	MI0000446	0.000000676	0.012312730249693	0.151940403918195	0.000695880802923955	350	752	61075	16359	46.74	1635	GO:0010552	positive regulation of gene-specific transcription from RNA polymerase II promoter
YRI	T09811	rs9808234	MI0000470	0.000000676	0.012312730249693	0.151940403918195	0.000695880802923955	350	752	61075	16359	46.74	1635	GO:0010552	positive regulation of gene-specific transcription from RNA polymerase II promoter
YRI	T09819	rs9808234	MIMAT0000443	0.000000497	0.0114107711015975	0.143858868708423	0.00969844210537919	347	685	60031	5670	16.3400576368876	315	GO:0050731	positive regulation of peptidyl-tyrosine phosphorylation
YRI	T01462	rs9853360	NM_005438	0.000000721	0.0264180264180264	0.324522456875741	0.000771810854464906	144	272	10296	5487	38.1041666666667	1589	GO:0046022	positive regulation of transcription from RNA polymerase II promoter during mitosis
YRI	T08520	rs988862	NM_003194	0.000000709	0.0308857808857809	0.379855185938575	0.0064998738555415	144	318	10296	3189	22.1458333333333	380	GO:0045741	positive regulation of epidermal growth factor receptor activity
YRI	T08482	rs9956949	NM_001017535	0.000000186	0.0115902615902616	0.156016211212768	0.00100236908577347	352	716	61776	11232	31.9090909090909	1717	GO:0010553	negative regulation of gene-specific transcription from RNA polymerase II promoter
YRI	T10095	rs9985648	NM_016655	0.000000708	0.0195354560836794	0.240284810420981	0.000886937311480709	198	381	19503	6496	32.8080808080808	1635	GO:0010552	positive regulation of gene-specific transcription from RNA polymerase II promoter
